# Supplementary material for: The Dual Cell Cycle Kinase Inhibitor JNJ-7706621 Reverses Resistance to CD37-Targeted Radioimmunotherapy in Activated B Cell Like Diffuse Large B Cell Lymphoma Cell Lines
Source: Front Oncol. 2019 Nov 29;9:1301. doi: 10.3389/fonc.2019.01301 (PMC6897291; doi:10.3389/fonc.2019.01301)
Supplement: Supplementary file 1 [file Table_1.XLSX]

## Sheet: Plate layout
U2932	Plate layout 1 (P1)
	1	2	3	4	5	6	7	8	9	10	11	12	13	14	15	16	17	18	19	20	21	22	23	24
A	X	X	X	X	X	X	X	X	X	X	X	X	X	X	X	X	X	X	X	X	X	X	X	X
B	X	X	X	X	X	X	X	X	X	X	X	X	X	X	X	X	X	X	X	X	X	X	X	X
C	X	X	No drug	No drug	No drug	No drug	No drug	No drug	No drug	No drug	No drug	No drug	No drug	No drug	No drug	No drug	No drug	No drug	No drug	No drug	No drug	No drug	X	X
D	X	X	Sell 1	Sell 2	Sell 3	Sell 4	Sell 5	Sell 6	Sell 7	Sell 8	Sell 9	No drug	Sell 10	Sell 11	Sell 12	Sell 13	Sell 14	Sell 15	Sell 16	Sell 17	Sell 18	Sell 19	X	X
E	X	X	Sell 20	Sell 21	Sell 22	Sell 23	Sell 24	Sell 25	Sell 26	Sell 27	Sell 28	Sell 29	Sell 30	Sell 31	Sell 32	Sell 33	Sell 34	Sell 35	Sell 36	Sell 37	Sell 38	Sell 39	X	X
F	X	X	Sell 40	Sell 41	No drug	Sell 42	Sell 43	Sell 44	Sell 45	Sell 46	Sell 47	Sell 48	Sell 49	Sell 50	Sell 51	Sell 52	Sell 53	Sell 54	Sell 55	Sell 56	Sell 57	Sell 58	X	X
G	X	X	Sell 59	Sell 60	Sell 61	Sell 62	No drug	Sell 63	Sell 64	Sell 65	Sell 66	Sell 67	Sell 68	Sell 69	Sell 70	Sell 71	No drug	Sell 72	Sell 73	Sell 74	No drug	Sell 75	X	X
H	X	X	No drug	Sell 76	Sell 77	Sell 78	Sell 79	Sell 80	Sell 81	Sell 82	Sell 83	Sell 84	Sell 85	Sell 86	Sell 87	Sell 88	Sell 89	Sell 90	Sell 91	Sell 92	Sell 93	Sell 94	X	X
I	X	X	Sell 95	Sell 96	Sell 97	Sell 98	Sell 99	Sell 100	Sell 101	Sell 102	Sell 103	Sell 104	Sell 105	Sell 106	Sell 107	Sell 108	Sell 109	Sell 110	Sell 111	Sell 112	Sell 113	Sell 114	X	X
J	X	X	Sell 115	Sell 116	Sell 117	Sell 118	Sell 119	Sell 120	Sell 121	Sell 122	Sell 123	Sell 124	Sell 125	No drug	Sell 126	Sell 127	Sell 128	Sell 129	Sell 130	Sell 131	Sell 132	Sell 133	X	X
K	X	X	Sell 134	Sell 135	Sell 136	Sell 137	Sell 138	Sell 139	Sell 140	No drug	Sell 141	Sell 142	Sell 143	Sell 144	Sell 145	Sell 146	Sell 147	Sell 148	Sell 149	Sell 150	Sell 151	Sell 152	X	X
L	X	X	Sell 153	Sell 154	Sell 155	Sell 156	Sell 157	Sell 158	Sell 159	Sell 160	Sell 161	Sell 162	Sell 163	Sell 164	Sell 165	Sell 166	Sell 167	Sell 168	Sell 169	Sell 170	Sell 171	Sell 172	X	X
M	X	X	Sell 173	Sell 174	Sell 175	Sell 176	Sell 177	Sell 178	Sell 179	Sell 180	Sell 181	Sell 182	Sell 183	Sell 184	Sell 185	Sell 186	Sell 187	Sell 188	Sell 189	Sell 190	Sell 191	Sell 192	X	X
N	X	X	No drug	No drug	No drug	No drug	No drug	No drug	No drug	No drug	No drug	No drug	No drug	No drug	No drug	No drug	No drug	No drug	No drug	No drug	No drug	No drug	X	X
O	X	X	X	X	X	X	X	X	X	X	X	X	X	X	X	X	X	X	X	X	X	X	X	X
P	X	X	X	X	X	X	X	X	X	X	X	X	X	X	X	X	X	X	X	X	X	X	X	X
	Plate layout 2 (P2)
	1	2	3	4	5	6	7	8	9	10	11	12	13	14	15	16	17	18	19	20	21	22	23	24
A	X	X	X	X	X	X	X	X	X	X	X	X	X	X	X	X	X	X	X	X	X	X	X	X
B	X	X	X	X	X	X	X	X	X	X	X	X	X	X	X	X	X	X	X	X	X	X	X	X
C	X	X	No drug	No drug	No drug	No drug	No drug	No drug	No drug	No drug	No drug	No drug	No drug	No drug	No drug	No drug	No drug	No drug	No drug	No drug	No drug	No drug	X	X
D	X	X	Sell 193	Sell 194	Sell 195	Sell 196	Sell 197	Sell 198	Sell 199	Sell 200	Sell 201	No drug	Sell 202	Sell 203	Sell 204	Sell 205	Sell 206	Sell 207	Sell 208	Sell 209	Sell 210	Sell 211	X	X
E	X	X	Sell 212	No drug	Sell 213	Sell 214	Sell 215	Sell 216	Sell 217	Sell 218	Sell 219	Sell 220	Sell 221	Sell 222	Sell 223	Sell 224	Sell 225	Sell 226	Sell 227	Sell 228	Sell 229	Sell 230	X	X
F	X	X	Sell 231	Sell 232	Sell 233	Sell 234	Sell 235	Sell 236	Sell 237	Sell 238	Sell 239	Sell 240	Sell 241	Sell 242	Sell 243	Sell 244	Sell 245	Sell 246	Sell 247	Sell 248	Sell 249	Sell 250	X	X
G	X	X	Sell 251	Sell 252	Sell 253	Sell 254	Sell 255	Sell 256	Sell 257	Sell 258	Sell 259	Sell 260	Sell 261	Sell 262	Sell 263	Sell 264	Sell 265	Sell 266	Sell 267	Sell 268	Sell 269	Sell 270	X	X
H	X	X	Sell 271	Sell 272	Sell 273	Sell 274	Sell 275	Sell 276	Sell 277	Sell 278	Sell 279	No drug	Sell 280	Sell 281	Sell 282	Sell 283	Sell 284	Sell 285	Sell 286	Sell 287	Sell 288	Sell 289	X	X
I	X	X	Sell 290	Sell 291	Sell 292	Sell 293	No drug	Sell 294	Sell 295	Sell 296	Sell 297	Sell 298	Sell 299	Sell 300	Sell 301	Sell 302	Sell 303	No drug	Sell 304	Sell 305	Sell 306	No drug	X	X
J	X	X	Sell 307	Sell 308	Sell 309	Sell 310	Sell 311	Sell 312	Sell 313	Sell 314	Sell 315	Sell 316	Sell 317	Sell 318	Sell 319	Sell 320	Sell 321	Sell 322	Sell 323	Sell 324	Sell 325	Sell 326	X	X
K	X	X	Sell 327	Sell 328	Sell 329	Sell 330	Sell 331	Sell 332	Sell 333	Sell 334	Sell 335	Sell 336	Sell 337	Sell 338	Sell 339	Sell 340	Sell 341	Sell 342	Sell 343	Sell 344	Sell 345	Sell 346	X	X
L	X	X	Sell 347	No drug	Sell 348	Sell 349	Sell 350	Sell 351	Sell 352	Sell 353	Sell 354	Sell 355	Sell 356	Sell 357	Sell 358	Sell 359	Sell 360	Sell 361	Sell 362	Sell 363	Sell 364	Sell 365	X	X
M	X	X	Sell 366	Sell 367	Sell 368	Sell 369	Sell 370	Sell 371	Sell 372	Sell 373	Sell 374	Sell 375	Sell 376	Sell 377	No drug	Sell 378	Sell 379	Sell 380	Sell 381	Sell 382	Sell 383	Sell 384	X	X
N	X	X	No drug	No drug	No drug	No drug	No drug	No drug	No drug	No drug	No drug	No drug	No drug	No drug	No drug	No drug	No drug	No drug	No drug	No drug	No drug	No drug	X	X
O	X	X	X	X	X	X	X	X	X	X	X	X	X	X	X	X	X	X	X	X	X	X	X	X
P	X	X	X	X	X	X	X	X	X	X	X	X	X	X	X	X	X	X	X	X	X	X	X	X

## Sheet: P1_10nM
P1_10nM		RAW DATA (RLU)
											Effect of drug alone (Fa) =1-(〖RLU〗_drug/〖averageRLU〗_control )						Expected value if additive effect (E) =Fa+F̅b-Fa*F̅b							Measured effect (M) =1-(〖RLU〗_combination/〖averageRLU〗_control )					Measured effect- Expected additive value (M-E)					Bliss score = (M-E)/(1-Fa)
		Minus_177Lu-lilotomab satetraxetan				Plus_177Lu-lilotomab satetraxetan											(Bliss Independence)
		Dy3	Dy4	Dy5	Dy6	Dy3	Dy4	Dy5	Dy6		Dy3	Dy4	Dy5	Dy6			Dy3	Dy4	Dy5	Dy6				Dy3	Dy4	Dy5	Dy6		Dy3	Dy4	Dy5	Dy6		Dy3	Dy4	Dy5	Dy6
ABT0737	Sell 1	95663	162390	220340	284870	97953	154950	200260	234190		-0.050163	-0.0640399	-0.0303705	-0.0535374			-0.0674688	-0.0257187	0.0663137	0.0627384				-0.075302	-0.0152902	0.0635291	0.133893		-0.00783319	0.0104284	-0.00278452	0.0711545		-0.00745902	0.00980078	-0.00270244	0.0675387
Altretamine (Hexalen)	Sell 2	99134	166430	226320	286090	104380	163830	216870	286730		-0.0882667	-0.0905115	-0.0583346	-0.0580494			-0.1062	-0.0512369	0.0409735	0.0587244				-0.145856	-0.0734753	-0.0141438	-0.0604163		-0.0396555	-0.0222384	-0.0551173	-0.119141		-0.0364391	-0.0203927	-0.0520793	-0.112604
Azacitidine (Vidaza)	Sell 3	100040	166800	229370	284110	100820	160000	210990	272690		-0.0982125	-0.0929359	-0.0725972	-0.0507267			-0.11631	-0.0535739	0.0280492	0.0652389				-0.106775	-0.0483797	0.0133527	-0.00849202		0.00953501	0.00519422	-0.0146965	-0.0737309		0.0086823	0.00475254	-0.0137018	-0.0701713
Capecitabine (Xeloda)	Sell 4	97217	166260	233650	297230	100310	160360	210580	261520		-0.0672224	-0.0893976	-0.0926117	-0.0992485			-0.0848093	-0.0501631	0.00991281	0.0220722				-0.101177	-0.0507386	0.01527	0.0328181		-0.0163672	-0.000575484	0.00535718	0.0107458		-0.0153362	-0.000528259	0.0049031	0.00977563
Chrysophanic acid (Chrysophanol)	Sell 5	96430	162850	224290	252620	96064	153150	203860	243300		-0.0585829	-0.067054	-0.0488417	0.065733			-0.0760275	-0.0286242	0.0495756	0.168845				-0.0545651	-0.00349596	0.0466946	0.100201		0.0214624	0.0251282	-0.00288106	-0.068644		0.0202747	0.0235492	-0.0027469	-0.0734737
Dacomitinib (PF299804, PF-00299804)	Sell 6	100310	166830	230520	266940	97768	156810	209180	254880		-0.101177	-0.0931324	-0.0779749	0.0127733			-0.119323	-0.0537634	0.0231761	0.121731				-0.0732711	-0.0274777	0.0218168	0.0573749		0.0460519	0.0262858	-0.00135935	-0.0643557		0.0418206	0.0240463	-0.00126102	-0.0651883
E7080 (Lenvatinib)	Sell 7	98093	164550	219450	254640	98363	157890	210030	248890		-0.0768389	-0.078193	-0.0262086	0.0582625			-0.0945843	-0.0393621	0.070085	0.162199				-0.0798029	-0.0345542	0.0178419	0.0795277		0.0147814	0.00480785	-0.0522431	-0.0826715		0.0137267	0.00445917	-0.0509088	-0.0877861
Flavopiridol hydrochloride	Sell 8	97965	157370	217710	269310	92078	144910	193360	219240		-0.0754337	-0.031147	-0.0180719	0.00400826			-0.093156	0.00598962	0.0774582	0.113933				-0.0108078	0.0504956	0.0957954	0.189183		0.0823482	0.044506	0.0183372	0.0752497		0.0765721	0.0431616	0.0180117	0.0755526
JNJ-38877605	Sell 9	99366	169120	226980	273430	98824	157550	210460	253850		-0.0908135	-0.108137	-0.0614209	-0.0112288			-0.108789	-0.068228	0.0381768	0.100378				-0.0848636	-0.0323264	0.0158311	0.0611841		0.0239256	0.0359016	-0.0223457	-0.0391934		0.0219338	0.0323981	-0.0210526	-0.0387582
LDN193189	Sell 10	101440	170650	232720	266000	101360	159350	211360	245180		-0.113581	-0.118162	-0.0882627	0.0162497			-0.131932	-0.077892	0.0138537	0.124823				-0.112703	-0.0441207	0.0116225	0.0932485		0.0192291	0.0337714	-0.00223117	-0.0315748		0.0172678	0.0302026	-0.00205021	-0.0320963
Mifepristone (Mifeprex)	Sell 11	97390	164320	223900	255930	92824	147910	199960	227440		-0.0691215	-0.076686	-0.047018	0.0534916			-0.0867398	-0.0379093	0.0512282	0.157955				-0.0189972	0.0308385	0.064932	0.158856		0.0677426	0.0687478	0.0137038	0.00090153		0.0633628	0.0638513	0.0130884	0.000952479
Panobinostat	Sell 12	41407	84244	138430	186650	37780	72679	115190	150140		0.545445	0.448002	0.352663	0.309711			0.537954	0.467882	0.413406	0.385896				0.585261	0.52378	0.46134	0.444736		0.0473069	0.0558981	0.0479342	0.0588401		0.104073	0.101265	0.0740484	0.0852397
PD173074	Sell 13	101810	170660	229490	270740	94995	151980	201700	229340		-0.117643	-0.118228	-0.0731584	-0.00128032			-0.136061	-0.0779552	0.0275407	0.109228				-0.0428299	0.00417031	0.0567953	0.15183		0.0932311	0.0821255	0.0292546	0.0426017		0.0834176	0.0734426	0.0272603	0.0425472
Pioglitazone (Actos)	Sell 14	101120	171680	235900	292190	101380	158300	209720	239440		-0.110068	-0.124911	-0.103133	-0.0806091			-0.128361	-0.0843979	0.000378476	0.0386545				-0.112923	-0.0372407	0.0192916	0.114477		0.0154388	0.0471572	0.0189131	0.0758222		0.013908	0.0419208	0.0171449	0.0701662
SNS-032 (BMS-387032)	Sell 15	101280	171080	232340	282270	103490	161200	211980	237620		-0.111825	-0.12098	-0.0864858	-0.0439218			-0.130147	-0.0806081	0.0154639	0.0712927				-0.136086	-0.0562426	0.0087232	0.121208		-0.00593883	0.0243655	-0.0067407	0.049915		-0.00534152	0.0217359	-0.00620413	0.0478149
S-Ruxolitinib	Sell 16	97555	165350	224750	267560	101300	157710	207130	231460		-0.0709329	-0.0834349	-0.0509928	0.0104803			-0.088581	-0.0444152	0.0476264	0.119691				-0.112044	-0.0333748	0.0314031	0.143989		-0.0234635	0.0110404	-0.0162232	0.0242986		-0.0219094	0.0101902	-0.0154361	0.024556
Tofacitinib (CP-690550, Tasocitinib)	Sell 17	98361	167180	226750	259740	98360	152690	203910	229370		-0.0797809	-0.0954258	-0.0603454	0.0394011			-0.0975748	-0.0559742	0.0391514	0.14542				-0.0797699	-0.000481872	0.0464607	0.151719		0.0178049	0.0554923	0.00730932	0.00629922		0.0164893	0.0506582	0.00689334	0.00655759
Vincristine	Sell 18	5062	6958	6376	5954	3794	4540	4768	4735		0.944431	0.954409	0.970184	0.97798			0.943515	0.956051	0.972982	0.980411				0.95835	0.970252	0.977704	0.982489		0.0148355	0.0142017	0.00472169	0.00207799		0.266973	0.311499	0.158361	0.0943693
Cladribine	Sell 19	92214	154680	217330	244140	89464	141390	190330	212990		-0.0123008	-0.0135211	-0.0162949	0.0970947			-0.0289827	0.0229807	0.0790685	0.196746				0.017888	0.0735599	0.109965	0.212297		0.0468707	0.0505792	0.0308961	0.0155514		0.0463011	0.0499045	0.0304007	0.0172237
BML-266	Sell 20	98519	169740	247450	385290	102660	164730	225400	289360		-0.0815154	-0.1122	-0.157144	-0.424922			-0.0993379	-0.0721441	-0.0485644	-0.267657				-0.126974	-0.0793724	-0.0540324	-0.0701428		-0.0276363	-0.00722832	-0.00546799	0.197514		-0.0255533	-0.00649912	-0.00472542	0.138614
GSK 269962	Sell 21	103320	176270	244900	381230	109100	174680	227090	261520		-0.134219	-0.154987	-0.14522	-0.409907			-0.152911	-0.11339	-0.0377588	-0.254299				-0.197671	-0.144569	-0.0619353	0.0328181		-0.0447603	-0.0311784	-0.0241765	0.287117		-0.0394635	-0.0269946	-0.0211108	0.203643
Marimastat	Sell 22	100060	167760	235870	343060	102660	161880	213380	244440		-0.0984321	-0.0992261	-0.102993	-0.268742			-0.116533	-0.0596377	0.000505601	-0.128715				-0.126974	-0.0606982	0.00217642	0.0959852		-0.0104408	-0.00106051	0.00167082	0.2247		-0.00950523	-0.000964775	0.0015148	0.177105
Pyroxamide	Sell 23	99583	166800	241390	333700	100720	162490	215060	245070		-0.0931957	-0.0929359	-0.128806	-0.234126			-0.111211	-0.0535739	-0.0228853	-0.0979191				-0.105677	-0.0646951	-0.00567973	0.0936553		0.00553328	-0.0111212	0.0172056	0.191574		0.00506157	-0.0101755	0.0152423	0.155231
TCS PIM-1 4a	Sell 24	96823	164100	244900	313150	98841	157980	211230	243030		-0.0628972	-0.0752445	-0.14522	-0.158126			-0.0804128	-0.0365197	-0.0377588	-0.0303067				-0.0850502	-0.0351439	0.0122304	0.1012		-0.00463739	0.00137576	0.0499893	0.131507		-0.00436298	0.00127949	0.0436504	0.113551
2-Methoxyestradiol	Sell 25	95698	161150	236040	294590	101650	160720	212830	240580		-0.0505472	-0.055915	-0.103788	-0.089485			-0.0678594	-0.0178863	-0.000214771	0.0307582				-0.115887	-0.0530974	0.00474837	0.110261		-0.0480273	-0.0352111	0.00496314	0.0795025		-0.0457165	-0.0333465	0.00449646	0.0729725
AZ 3146	Sell 26	95306	160080	226990	279580	99020	158200	210590	242790		-0.0462439	-0.0489039	-0.0614677	-0.0339734			-0.0634852	-0.0111278	0.0381344	0.0801432				-0.0870152	-0.0365854	0.0152232	0.102087		-0.0235301	-0.0254577	-0.0229112	0.0219442		-0.02249	-0.0242707	-0.0215845	0.0212232
AZD8055	Sell 27	76053	131020	196270	227970	79832	131310	179070	201990		0.16511	0.141508	0.0821875	0.156896			0.151352	0.172427	0.16831	0.249947				0.123626	0.139608	0.162619	0.252978		-0.0277266	-0.0328186	-0.00569039	0.00303125		-0.0332099	-0.0382282	-0.00619995	0.00359534
BMS 794833	Sell 28	97613	164480	229480	286610	99351	156140	208050	244090		-0.0715696	-0.0777344	-0.0731116	-0.0599725			-0.0892282	-0.0389199	0.0275831	0.0570135				-0.0906489	-0.0230876	0.027101	0.0972796		-0.00142071	0.0158324	-0.000482135	0.0402661		-0.00132583	0.0146904	-0.000449287	0.0379879
Cyt387	Sell 29	93510	160430	221830	242330	98184	155820	209810	235160		-0.0265279	-0.0511972	-0.0373381	0.103789			-0.0434443	-0.0133385	0.0599998	0.202701				-0.0778379	-0.0209908	0.0188707	0.130306		-0.0343936	-0.00765227	-0.0411291	-0.0723953		-0.0335048	-0.00727957	-0.0396487	-0.0807793
DAPT (GSI-IX)	Sell 30	93224	157570	223890	270480	93801	149210	199590	230740		-0.0233883	-0.0324575	-0.0469712	-0.000318759			-0.0402529	0.00472634	0.0512706	0.110083				-0.0297224	0.0223204	0.0666623	0.146652		0.0105304	0.017594	0.0153916	0.0365686		0.0102898	0.0170409	0.0147011	0.036557
Enzastaurin (LY317615)	Sell 31	94168	161510	225380	264190	97977	154040	207960	235910		-0.0337513	-0.0582738	-0.0539389	0.0229436			-0.0507866	-0.0201602	0.0449568	0.130778				-0.0755655	-0.00932758	0.0275218	0.127532		-0.0247788	0.0108327	-0.0174349	-0.00324661		-0.0239698	0.0102362	-0.0165426	-0.00332285
Formestane	Sell 32	92932	158960	215660	256590	96559	153550	205160	232270		-0.0201828	-0.0415653	-0.00848549	0.0510508			-0.0369946	-0.00405344	0.0861451	0.155783				-0.059999	-0.00611691	0.0406154	0.140994		-0.0230045	-0.00206347	-0.0455297	-0.0147898		-0.0225494	-0.00198113	-0.0451466	-0.0155855
Iniparib (BSI-201)	Sell 33	92299	158640	223280	273650	96903	153250	203860	235410		-0.0132339	-0.0394685	-0.0441187	-0.0120424			-0.0299312	-0.0020322	0.0538555	0.0996537				-0.0637754	-0.0041512	0.0466946	0.129381		-0.0338442	-0.00211901	-0.00716092	0.0297273		-0.0334022	-0.00203855	-0.00685834	0.0293735
Linsitinib (OSI-906)	Sell 34	92689	160940	219880	265290	98620	154730	206280	232620		-0.0175152	-0.054539	-0.0282194	0.0188755			-0.034283	-0.0165599	0.0682629	0.127159				-0.0826241	-0.0138487	0.035378	0.139699		-0.0483411	0.00271118	-0.0328849	0.01254		-0.047509	0.00257096	-0.0319824	0.0127812
MK-2206 dihydrochloride	Sell 35	89667	155160	220420	255960	94394	149830	197770	220260		0.0156595	-0.0166662	-0.0307446	0.0533807			-0.000561615	0.0199488	0.0659747	0.157856				-0.0362322	0.0182579	0.0751731	0.18541		-0.0356706	-0.00169093	0.0091984	0.0275541		-0.0362381	-0.00166321	0.00892404	0.0291079
Olaparib (AZD2281)	Sell 36	89939	156130	218220	255300	93419	147270	194690	219580		0.0126736	-0.023022	-0.0204568	0.0558216			-0.00359676	0.0138219	0.0752971	0.160028				-0.0255289	0.035032	0.089576	0.187925		-0.0219322	0.02121	0.0142789	0.0278975		-0.0222137	0.0207327	0.0139926	0.0295468
PF 573228	Sell 37	86525	151310	214230	251320	92702	144690	192170	216620		0.0501515	0.0085604	-0.00179842	0.0705409			0.0344988	0.0442669	0.0922047	0.173122				-0.0176579	0.0519371	0.10136	0.198872		-0.0521567	0.00767017	0.00915554	0.0257497		-0.0549106	0.00773639	0.00913911	0.027704
Quizartinib (AC220)	Sell 38	88095	154330	218180	261710	90124	142990	190550	214020		0.0329165	-0.0112278	-0.0202697	0.0321154			0.0169798	0.0251914	0.0754666	0.138938				0.0106427	0.0630761	0.108936	0.208488		-0.00633708	0.0378847	0.0334692	0.0695498		-0.00655277	0.0374641	0.0328042	0.0718576
SB590885	Sell 39	93348	163630	232910	258140	97032	156220	199560	217530		-0.0247495	-0.0721648	-0.0891512	0.0453184			-0.0416366	-0.033551	0.0130485	0.150684				-0.0651915	-0.0236118	0.0668025	0.195507		-0.0235549	0.00993923	0.053754	0.044823		-0.022986	0.00927025	0.049354	0.0469507
Tipifarnib (Zarnestra)	Sell 40	82818	146580	212260	286180	89411	142330	191080	243360		0.090846	0.0395531	0.00741384	-0.0583822			0.0758639	0.0741435	0.100553	0.0584283				0.0184698	0.0674007	0.106457	0.0999794		-0.0573941	-0.00674276	0.00590485	0.0415511		-0.0631291	-0.00702044	0.00594895	0.0392591
Torin 2	Sell 41	48698	104020	162480	204340	63311	116280	161110	185970		0.465406	0.318422	0.240199	0.244287			0.456597	0.342969	0.311494	0.327693				0.304989	0.23809	0.246605	0.312225		-0.151608	-0.104879	-0.0648889	-0.0154678		-0.283595	-0.153877	-0.0854025	-0.0204678
Vorinostat (SAHA)	Sell 42	92755	157150	232720	324870	93545	149530	208850	264310		-0.0182397	-0.0297055	-0.0882627	-0.20147			-0.0350195	0.00737923	0.0138537	-0.0688672				-0.0269121	0.0202236	0.0233599	0.0224998		0.00810735	0.0128444	0.00950628	0.091367		0.00796212	0.0124739	0.00873528	0.076046
Banoxantrone dihydrochloride	Sell 43	93656	156510	245810	315710	91916	150050	210970	271550		-0.0281307	-0.0255119	-0.149475	-0.167593			-0.0450734	0.0114217	-0.041615	-0.0387295				-0.00902942	0.0168164	0.0134462	-0.00427595		0.036044	0.00539468	0.0550612	0.0344536		0.0350578	0.00526047	0.0479012	0.0295082
CDIBA	Sell 44	90360	152790	231960	296210	95414	154440	212180	264630		0.00805194	-0.00113711	-0.0847088	-0.0954763			-0.00829455	0.0349187	0.0170741	0.0254282				-0.0474295	-0.0119485	0.00778795	0.0213164		-0.039135	-0.0468672	-0.0092862	-0.00411184		-0.0394526	-0.046814	-0.00856101	-0.00375347
GW 9508	Sell 45	91439	156540	217880	286130	96020	146810	201100	252260		-0.00379304	-0.0257085	-0.0188668	-0.0581973			-0.0203347	0.0112322	0.0767379	0.0585928				-0.054082	0.0380461	0.0596011	0.0670644		-0.0337473	0.0268139	-0.0171368	0.00847166		-0.0336198	0.0261418	-0.0168195	0.00800575
Necrostatin-1	Sell 46	90897	154060	218560	285290	96468	154990	213100	244820		0.0021569	-0.00945862	-0.0220467	-0.0550907			-0.0142867	0.0268969	0.0738564	0.0613565				-0.0590001	-0.0155523	0.00348577	0.0945799		-0.0447133	-0.0424492	-0.0703706	0.0332234		-0.04481	-0.0420515	-0.0688526	0.0314886
QNZ	Sell 47	80550	127370	177120	228000	81475	122670	158830	182620		0.115744	0.165424	0.171738	0.156785			0.101172	0.195481	0.249458	0.249849				0.105589	0.19622	0.257267	0.324615		0.00441742	0.000739036	0.00780968	0.0747662		0.00499563	0.000885522	0.00942899	0.0886681
TTP 22	Sell 48	89505	154760	221170	279410	96181	153600	211140	251480		0.0174379	-0.0140453	-0.0342518	-0.0333447			0.00124608	0.0224754	0.0627966	0.0807025				-0.0558495	-0.00644453	0.0126513	0.0699491		-0.0570955	-0.0289199	-0.0501453	-0.0107534		-0.0581088	-0.0285194	-0.0484846	-0.0104064
ABT-751	Sell 49	88987	154160	217250	261510	96510	150850	202680	241880		0.0231244	-0.0101139	-0.0159208	0.0328551			0.00702626	0.0262652	0.0794075	0.139596				-0.0594611	0.0115745	0.0522126	0.105453		-0.0664874	-0.0146907	-0.0271949	-0.0341431		-0.0680613	-0.0145436	-0.0267687	-0.035303
AMG 900	Sell 50	85972	153610	203380	197710	83914	134190	169530	148980		0.0562222	-0.00651006	0.0489392	0.268807			0.0406696	0.0297392	0.138181	0.349507				0.0788144	0.120737	0.207231	0.449026		0.0381449	0.0909978	0.0690498	0.0995191		0.0404172	0.0904092	0.0726029	0.136105
Azathioprine (Azasan, Imuran)	Sell 51	89263	153180	213060	258390	90922	142810	192160	225270		0.0200945	-0.00369254	0.00367282	0.0443938			0.00394647	0.0324553	0.0971625	0.149861				0.00188245	0.0642556	0.101407	0.166882		-0.00206402	0.0318003	0.00424446	0.0170206		-0.00210635	0.0316833	0.0042601	0.0178113
Carboplatin	Sell 52	88672	154190	216390	270600	93967	147620	197850	232310		0.0265824	-0.0103104	-0.0118992	-0.000762556			0.0105412	0.0260757	0.0830517	0.109689				-0.0315447	0.0327387	0.074799	0.140846		-0.042086	0.00666292	-0.00825274	0.0311571		-0.0432353	0.00659492	-0.0081557	0.0311333
Cisplatin	Sell 53	87602	151230	216530	269170	91066	144670	200490	224020		0.0383285	0.00908459	-0.0125539	0.00452603			0.022481	0.0447723	0.0824585	0.114394				0.000301659	0.0520682	0.0624536	0.171505		-0.0221793	0.0072959	-0.0200049	0.0571112		-0.0230633	0.00736279	-0.0197568	0.0573708
Dalcetrapib??JTT-705??	Sell 54	88129	152260	211890	256700	90512	141250	190210	216190		0.0325433	0.00233565	0.00914407	0.0506439			0.0166004	0.0382664	0.10212	0.155422				0.00638332	0.0744773	0.110526	0.200462		-0.010217	0.0362109	0.00840534	0.0450409		-0.0105607	0.0362957	0.00848291	0.0474437
Elesclomol	Sell 55	18542	31934	39026	47243	13269	18297	18404	17513		0.796451	0.790757	0.817504	0.825281			0.793097	0.798292	0.834628	0.844564				0.854336	0.880111	0.913938	0.935232		0.0612399	0.0818188	0.0793097	0.0906675		0.300861	0.391022	0.434583	0.518933
Fluvastatin sodium (Lescol)	Sell 56	86999	155140	217630	262170	95945	150880	199920	230380		0.0449481	-0.0165352	-0.0176978	0.0304142			0.0292096	0.0200752	0.0777972	0.137424				-0.0532587	0.0113779	0.0651191	0.147983		-0.0824683	-0.00869725	-0.0126782	0.010559		-0.0863496	-0.00855578	-0.0124577	0.0108902
IC-87114	Sell 57	86595	152500	211240	251840	91575	145670	191000	214000		0.0493831	0.000763078	0.0121836	0.0686177			0.0337177	0.0367504	0.104875	0.171412				-0.00528601	0.0455158	0.106831	0.208562		-0.0390037	0.00876534	0.00195672	0.0371501		-0.0410299	0.00877204	0.00198086	0.0398871
Lenalidomide	Sell 58	84742	149840	218880	244280	84805	137250	182120	200840		0.0697248	0.0181924	-0.0235431	0.096577			0.0543947	0.053552	0.0725004	0.196285				0.0690333	0.100687	0.148357	0.257232		0.0146386	0.0471347	0.0758564	0.0609465		0.0157357	0.0480081	0.0741116	0.0674617
Mitoxantrone Hydrochloride	Sell 59	51388	73329	78138	72422	40175	46640	40657	32301		0.435876	0.519521	0.634605	0.732161			0.42658	0.536825	0.668892	0.761722				0.55897	0.694397	0.809877	0.880541		0.13239	0.157572	0.140985	0.118819		0.234682	0.327948	0.385843	0.443622
Nutlin-3	Sell 60	94741	159070	233950	348090	95411	151420	206020	245980		-0.0400415	-0.042286	-0.0940146	-0.287345			-0.0571805	-0.00474824	0.00864156	-0.145264				-0.0473966	0.00783964	0.0365938	0.0902898		0.00978395	0.0125879	0.0279522	0.235554		0.00940727	0.0120772	0.0255502	0.182977
Pelitinib (EKB-569)	Sell 61	95048	157470	229690	327370	99727	155470	220670	288050		-0.0434117	-0.0318022	-0.0740936	-0.210716			-0.0606062	0.00535798	0.0266932	-0.0770925				-0.0947765	-0.0186975	-0.0319136	-0.0652981		-0.0341702	-0.0240555	-0.0586069	0.0117945		-0.0327486	-0.023314	-0.054564	0.00974172
Ponatinib (AP24534)	Sell 62	98880	168100	259090	352630	100220	156480	210530	258290		-0.0854784	-0.101454	-0.211576	-0.304135			-0.103366	-0.0617852	-0.0978887	-0.160201				-0.100189	-0.0253154	0.0155038	0.0447636		0.00317763	0.0364699	0.113392	0.204965		0.0029274	0.0331107	0.0935909	0.157166
SB 216763	Sell 63	91875	151360	189640	291060	97432	151880	210200	284700		-0.00857933	0.00823278	0.113191	-0.07643			-0.0251999	0.0439511	0.196404	0.0423724				-0.0695826	0.00482555	0.017047	-0.0529087		-0.0443827	-0.0391256	-0.179357	-0.0952811		-0.0440052	-0.0394504	-0.20225	-0.0885159
SU11274	Sell 64	92041	152230	229390	323890	92768	144420	195530	247550		-0.0104016	0.00253222	-0.0726907	-0.197845			-0.0270522	0.0384559	0.0279645	-0.0656428				-0.0183824	0.0537063	0.0856479	0.0844835		0.00866978	0.0152504	0.0576835	0.150126		0.00858053	0.0152891	0.0537745	0.12533
Topotecan HCl	Sell 65	52171	77243	97541	111900	54386	73846	84651	89308		0.427281	0.493875	0.543871	0.586159			0.417843	0.512103	0.586672	0.631834				0.402965	0.516133	0.604149	0.669711		-0.0148777	0.0040304	0.0174767	0.0378778		-0.0259774	0.00796325	0.0383152	0.0915275
Y-27632 2HCl	Sell 66	91314	157400	226640	302540	94422	147520	200300	248230		-0.00242082	-0.0313436	-0.059831	-0.118887			-0.0189399	0.00580013	0.0396175	0.00460162				-0.0365396	0.0333939	0.0633421	0.0819686		-0.0175997	0.0275938	0.0237246	0.077367		-0.0175572	0.0267552	0.0223852	0.0691464
VX-680 (MK-0457, Tozasertib)	Sell 67	89863	154640	223580	297940	91937	142320	188620	223930		0.0135079	-0.013259	-0.0455216	-0.101874			-0.00274871	0.0232334	0.0525842	0.0197363				-0.00925995	0.0674662	0.117961	0.171838		-0.00651124	0.0442329	0.0653768	0.152101		-0.0066004	0.0436541	0.0625303	0.138039
CGS 9343B	Sell 68	91721	156740	226380	294890	94611	147340	197140	243700		-0.00688876	-0.027019	-0.0586152	-0.0905945			-0.0234815	0.00996895	0.0407193	0.0297712				-0.0386144	0.0345733	0.0781191	0.098722		-0.015133	0.0246044	0.0373998	0.0689508		-0.0150294	0.0239571	0.035329	0.0632231
GSK 3787	Sell 69	91279	155190	221700	297780	94027	146640	199570	252430		-0.0020366	-0.0168628	-0.0367302	-0.101283			-0.0185493	0.0197594	0.0605507	0.0202627				-0.0322034	0.03916	0.0667558	0.0664357		-0.0136541	0.0194006	0.00620508	0.0461731		-0.0136263	0.0190789	0.00598524	0.0419266
MG 149	Sell 70	91275	154180	223570	299110	92334	146420	196500	240580		-0.00199269	-0.0102449	-0.0454748	-0.106201			-0.0185047	0.0261389	0.0526266	0.0158868				-0.0136181	0.0406015	0.0811119	0.110261		0.0048866	0.0144626	0.0284853	0.0943739		0.00487688	0.0143159	0.0272463	0.0853135
S-(+)-Niguldipine hydrochloride	Sell 71	87061	150110	225730	301770	92196	147940	195310	240500		0.0442675	0.0164233	-0.0555756	-0.116039			0.0285178	0.0518466	0.0434736	0.00713502				-0.0121032	0.0306419	0.0866767	0.110557		-0.040621	-0.0212047	0.0432031	0.103422		-0.0425025	-0.0215588	0.0409284	0.0926684
U 73122	Sell 72	83895	146420	210190	279000	90535	142980	191810	226820		0.079023	0.0406015	0.0170937	-0.0318284			0.063846	0.0751541	0.109324	0.0820515				0.00613084	0.0631417	0.103044	0.161149		-0.0577152	-0.0120124	-0.00628042	0.079098		-0.0626674	-0.0125208	-0.00638964	0.0766581
3-Methyladenine	Sell 73	84597	147050	209800	254790	89392	140570	188120	225840		0.0713166	0.0364735	0.0189175	0.0577077			0.0560127	0.0711748	0.110977	0.161706				0.0186784	0.0789329	0.120299	0.164774		-0.0373343	0.00775812	0.00932242	0.00306807		-0.0402013	0.0080518	0.00950218	0.00325596
AZ628	Sell 74	86659	152430	217680	278330	90402	143100	190260	224480		0.0486805	0.00122174	-0.0179316	-0.0293505			0.0330036	0.0371926	0.0775854	0.0842559				0.00759087	0.0623554	0.110292	0.169803		-0.0254127	0.0251628	0.0327065	0.0855476		-0.0267131	0.0251936	0.0321304	0.0831083
Bafetinib (INNO-406)	Sell 75	82584	143090	216490	255430	89857	143980	184380	205740		0.0934148	0.0624209	-0.0123668	0.0553408			0.078475	0.0961877	0.082628	0.1596				0.0135737	0.0565893	0.137788	0.23911		-0.0649013	-0.0395984	0.0551604	0.0795098		-0.0715887	-0.0422347	0.0544866	0.0841677
Bortezomib (Velcade)	Sell 76	3162	4427	5071	5847	4372	5034	5214	5387		0.965288	0.970993	0.976287	0.978376			0.964716	0.972037	0.978512	0.980763				0.952005	0.967015	0.975618	0.980077		-0.012711	-0.00502199	-0.00289384	-0.000685356		-0.36619	-0.173128	-0.122034	-0.0316942
Cytarabine	Sell 77	91674	149650	220230	292250	95839	151910	217110	286640		-0.0063728	0.0194373	-0.0298561	-0.080831			-0.022957	0.0547522	0.0667798	0.0384571				-0.0520951	0.00462898	-0.0152661	-0.0600834		-0.0291381	-0.0501232	-0.0820459	-0.0985406		-0.0289535	-0.0511168	-0.0796673	-0.0911711
Dasatinib (BMS-354825)	Sell 78	91319	159840	246030	292750	95986	158910	216140	262640		-0.00247571	-0.0473313	-0.150504	-0.0826801			-0.0189957	-0.00961186	-0.0425472	0.0368121				-0.0537088	-0.0412376	-0.0107301	0.028676		-0.0347131	-0.0316258	0.0318171	-0.00813608		-0.0346274	-0.0301965	0.0276549	-0.00751476
Epirubicin Hydrochloride	Sell 79	87128	140510	198520	245260	69255	103350	130530	139620		0.043532	0.079326	0.0716659	0.0929526			0.0277702	0.112484	0.158775	0.193061				0.239737	0.322812	0.389606	0.483642		0.211967	0.210328	0.23083	0.290581		0.221614	0.22845	0.24865	0.32036
GDC-0879	Sell 80	93789	157380	246520	311610	91259	144440	198100	249100		-0.0295907	-0.0312125	-0.152795	-0.15243			-0.0465575	0.00592646	-0.0446236	-0.0252399				-0.00181704	0.0535752	0.0736299	0.0787511		0.0447405	0.0476487	0.118253	0.103991		0.0434546	0.0462065	0.10258	0.0902363
INK 128	Sell 81	57740	110640	173660	212390	58997	107700	147650	174410		0.366146	0.275045	0.187918	0.214516			0.3557	0.301155	0.264119	0.301208				0.352347	0.294309	0.309548	0.354978		-0.00335361	-0.00684515	0.0454288	0.0537703		-0.00529082	-0.00944218	0.0559411	0.068455
Lomustine (CeeNU)	Sell 82	89958	153670	230120	318480	90951	145010	195070	240700		0.012465	-0.0069032	-0.0761044	-0.177838			-0.00380878	0.0293603	0.0248711	-0.0478432				0.0015641	0.0498404	0.087799	0.109817		0.00537288	0.0204801	0.0629279	0.15766		0.0054407	0.0203397	0.0584775	0.133856
NPI-2358 (Plinabulin)	Sell 83	78175	139680	203000	276370	84778	133790	178560	212730		0.141816	0.0847645	0.0507162	-0.0221018			0.127673	0.117727	0.139792	0.0907045				0.0693297	0.123358	0.165004	0.213259		-0.0583438	0.00563141	0.0252127	0.122554		-0.0679852	0.00615297	0.0265598	0.119904
OSI-930	Sell 84	85983	153290	225330	318220	93025	144840	194550	238680		0.0561015	-0.0044133	-0.0537051	-0.176876			0.0405468	0.0317605	0.0451686	-0.0469878				-0.0212037	0.0509543	0.0902307	0.117287		-0.0617505	0.0191938	0.045062	0.164275		-0.0654207	0.0191094	0.0427653	0.139586
PF-04217903	Sell 85	87426	151870	226340	312700	94248	146060	195510	242020		0.0402606	0.00489107	-0.0584281	-0.156461			0.0244449	0.0407298	0.0408888	-0.0288262				-0.0346295	0.0429604	0.0857415	0.104935		-0.0590744	0.00223059	0.0448527	0.133761		-0.0615525	0.00224156	0.0423767	0.115664
R406(free base)	Sell 86	88594	153310	228710	314310	92465	146990	196390	248410		0.0274386	-0.00454434	-0.0695109	-0.162416			0.0114116	0.0316342	0.030846	-0.0341233				-0.0150562	0.0368667	0.0816263	0.0813029		-0.0264678	0.00523249	0.0507804	0.115426		-0.0272145	0.00520882	0.04748	0.0992986
SB939 (Pracinostat)	Sell 87	82738	146140	221520	305050	86260	135400	184650	220170		0.0917242	0.0424362	-0.0358885	-0.128169			0.0767566	0.0769227	0.0613134	-0.00365663				0.0530606	0.112809	0.136526	0.185743		-0.0236959	0.035886	0.0752124	0.1894		-0.0260889	0.0374763	0.0726066	0.167882
TAK-733	Sell 88	78365	132060	201530	274660	81706	126750	176230	213720		0.13973	0.134694	0.0575903	-0.0157777			0.125553	0.165857	0.146021	0.0963307				0.103053	0.169487	0.1759	0.209597		-0.0225001	0.00362922	0.0298794	0.113267		-0.0261546	0.00419415	0.0317053	0.111507
Tosedostat (CHR2797)	Sell 89	85026	149130	224800	303550	90249	142210	190720	226660		0.0666072	0.0228446	-0.0512266	-0.122622			0.0512256	0.0580367	0.0474145	0.00127858				0.00927047	0.068187	0.108141	0.161741		-0.0419552	0.0101503	0.0607263	0.160463		-0.0449491	0.0103876	0.0577671	0.142936
WAY-362450	Sell 90	87411	153410	232370	321970	86006	137070	184010	215240		0.0404253	-0.00519958	-0.086626	-0.190745			0.0246123	0.0310025	0.0153368	-0.0593258				0.055849	0.101866	0.139519	0.203976		0.0312367	0.0708637	0.124182	0.263302		0.0325527	0.0704971	0.114282	0.221123
1,4-PB-ITU dihydrobromide	Sell 91	86404	149480	224050	297850	86881	138590	188540	221870		0.0514799	0.0205512	-0.0477194	-0.101541			0.035849	0.0558259	0.0505926	0.0200324				0.0462435	0.0919066	0.118335	0.179456		0.0103945	0.0360806	0.0677425	0.159424		0.0109586	0.0368377	0.0646571	0.144728
CGP 3466B	Sell 92	84608	148100	222000	296040	88352	141170	186390	216960		0.0711959	0.0295935	-0.0381331	-0.0948476			0.0558899	0.0645426	0.0592794	0.0259875				0.0300952	0.0750015	0.128389	0.197615		-0.0257947	0.0104589	0.0691096	0.171627		-0.027772	0.0107779	0.0665711	0.156759
HLI 373	Sell 93	80985	141870	214650	274410	87734	139530	184280	205460		0.110968	0.0704148	-0.00376245	-0.0148531			0.0963177	0.103894	0.0904249	0.0971532				0.0368795	0.0857474	0.138256	0.240145		-0.0594382	-0.0181463	0.0478311	0.142992		-0.0668572	-0.0195209	0.0476518	0.140899
NF??B Activation Inhibitor III	Sell 94	80274	140500	212130	263850	85267	138650	178820	200400		0.118773	0.0793916	0.00802176	0.024201			0.104251	0.112547	0.101103	0.131897				0.0639615	0.0915134	0.163788	0.258859		-0.0402899	-0.0210337	0.0626851	0.126962		-0.0457203	-0.0228476	0.063192	0.130111
SA4503	Sell 95	88640	154100	217790	348110	97859	155800	203600	263990		0.0269336	-0.00972072	-0.018446	-0.287419			0.0108983	0.0266442	0.0771192	-0.14533				-0.0742701	-0.0208598	0.0479104	0.0236833		-0.0851684	-0.047504	-0.0292089	0.169013		-0.0875258	-0.0470466	-0.0286798	0.131281
UNC 0224	Sell 96	88139	155480	233950	358450	95582	154430	211170	269930		0.0324335	-0.018763	-0.0940146	-0.325659			0.0164888	0.0179276	0.00864156	-0.17935				-0.0492738	-0.011883	0.012511	0.00171531		-0.0657626	-0.0298106	0.00386942	0.181065		-0.067967	-0.0292616	0.0035369	0.136585
(-)-Epigallocatechin gallate	Sell 97	86863	155310	245650	333790	94332	152560	220250	276330		0.0464411	-0.0176491	-0.148727	-0.234459			0.0307272	0.0190014	-0.040937	-0.0982152				-0.0355516	0.000369936	-0.0299496	-0.0219539		-0.0662788	-0.0186314	0.0109874	0.0762613		-0.0695068	-0.0183083	0.00956481	0.0617771
Aminoglutethimide (Cytadren)	Sell 98	88308	157180	246350	299370	93846	150840	208450	264510		0.0305782	-0.029902	-0.152	-0.107163			0.014603	0.00718974	-0.0439032	0.0150314				-0.0302164	0.01164	0.0252305	0.0217601		-0.0448194	0.00445028	0.0691336	0.0067288		-0.0462331	0.00432107	0.0600118	0.00607751
AZD6244 (Selumetinib)	Sell 99	79792	142100	229040	257740	91589	143520	202960	255240		0.124065	0.0689078	-0.0710541	0.0467977			0.10963	0.102441	0.0294476	0.152				-0.0054397	0.0596034	0.0509032	0.0560435		-0.11507	-0.0428375	0.0214556	-0.0959563		-0.131368	-0.0460078	0.0200322	-0.100667
Bleomycin sulfate	Sell 100	82100	147120	232720	271350	94770	149120	206740	268400		0.098728	0.0360148	-0.0882627	-0.00353629			0.0838758	0.0707326	0.0138537	0.107221				-0.0403599	0.0229101	0.0332269	0.00737372		-0.124236	-0.0478225	0.0193732	-0.0998473		-0.137845	-0.0496092	0.017802	-0.0994955
Clofarabine	Sell 101	84961	148160	234790	286460	90286	138930	192130	244630		0.0673207	0.0292004	-0.0979426	-0.0594177			0.0519509	0.0641636	0.00508208	0.057507				0.00886429	0.0896788	0.101547	0.0952825		-0.0430866	0.0255152	0.0964652	0.0377755		-0.0461966	0.0262827	0.0878599	0.0356569
Danusertib (PHA-739358)	Sell 102	87582	159070	231580	285060	90724	141200	189030	231930		0.0385481	-0.042286	-0.0829318	-0.0542401			0.0227041	-0.00474824	0.0186844	0.0621132				0.00405604	0.0748049	0.116044	0.142251		-0.0186481	0.0795531	0.0973593	0.0801378		-0.0193958	0.0763256	0.0899035	0.0760148
Exemestane	Sell 103	84232	152130	231150	289540	86361	136420	184310	224680		0.0753235	0.00318746	-0.080921	-0.0708085			0.0600856	0.0390875	0.0205065	0.0473734				0.0519519	0.106125	0.138116	0.169064		-0.00813369	0.0670377	0.117609	0.12169		-0.00879625	0.0672521	0.108805	0.113643
Fludarabine (Fludara)	Sell 104	83709	147880	235730	305230	86669	140880	186890	227200		0.0810648	0.031035	-0.102338	-0.128835			0.0659216	0.0659322	0.00109885	-0.00424886				0.0485708	0.0769017	0.126051	0.159744		-0.0173508	0.0109695	0.124952	0.163993		-0.0188814	0.0113208	0.113352	0.145276
Idarubicin HCl	Sell 105	43981	61255	67569	67280	37862	43951	39116	32280		0.517188	0.598634	0.684029	0.751178			0.509232	0.613089	0.713678	0.77864				0.584361	0.712017	0.817083	0.880619		0.0751291	0.0989271	0.103405	0.101979		0.155607	0.246476	0.327261	0.409847
MDV3100 (Enzalutamide)	Sell 106	82702	146910	240840	299270	89115	140570	186480	227250		0.0921194	0.0373908	-0.126234	-0.106793			0.0771583	0.0720591	-0.0205547	0.0153604				0.0217192	0.0789329	0.127968	0.159559		-0.0554391	0.00687383	0.148523	0.144199		-0.0610643	0.00714083	0.131876	0.130285
MK-0752	Sell 107	81516	141700	233640	294280	90325	141560	187580	230550		0.105139	0.0715287	-0.0925649	-0.0883385			0.0903924	0.104967	0.00995518	0.0317782				0.00843616	0.072446	0.122824	0.147355		-0.0819563	-0.0325214	0.112869	0.115577		-0.0915855	-0.0350268	0.103307	0.106195
NVP-BSK805	Sell 108	81377	142090	231600	295690	86819	138000	181700	221930		0.106665	0.0689733	-0.0830253	-0.0935531			0.0919435	0.102504	0.0185996	0.0271391				0.0469241	0.0957725	0.150321	0.179234		-0.0450194	-0.00673158	0.131721	0.152095		-0.0503948	-0.00723027	0.121623	0.139083
PI-103	Sell 109	73720	133100	216950	288960	79717	131510	177180	207990		0.190721	0.127879	-0.0145179	-0.0686635			0.177385	0.159288	0.0806787	0.0492817				0.124888	0.138297	0.171458	0.230789		-0.0524972	-0.020991	0.0907789	0.181507		-0.0648692	-0.0240689	0.0894798	0.169845
Procarbazine hydrochloride (Matulane)	Sell 110	79905	141910	232090	301060	86850	136890	181830	217670		0.122824	0.0701527	-0.0853167	-0.113413			0.108369	0.103641	0.0165233	0.00947102				0.0465838	0.103046	0.149713	0.194989		-0.0617852	-0.000595394	0.13319	0.185518		-0.0704365	-0.000640313	0.12272	0.166621
SB 431542	Sell 111	81324	140090	229030	295510	83433	132920	178850	216940		0.107247	0.082078	-0.0710073	-0.0928874			0.0925349	0.115137	0.02949	0.0277313				0.0840947	0.129059	0.163648	0.197689		-0.0084402	0.0139217	0.134158	0.169957		-0.00945412	0.0151665	0.125264	0.155512
SB 743921	Sell 112	3499	4875	5593	6309	3235	3906	4103	4339		0.961589	0.968057	0.973846	0.976667			0.960956	0.969208	0.9763	0.979243				0.964487	0.974406	0.980813	0.983953		0.00353111	0.00519883	0.00451347	0.00471052		0.0919293	0.162754	0.17257	0.201885
Toremifene Citrate (Fareston, Acapodene)	Sell 113	77674	135500	214470	274110	80976	130590	170300	199670		0.147315	0.112153	-0.00292072	-0.0137436			0.133264	0.144129	0.0911877	0.0981402				0.111067	0.144326	0.20363	0.261559		-0.0221969	0.000196494	0.112443	0.163418		-0.0260318	0.000221316	0.112115	0.161203
YM155	Sell 114	4701	8126	7909	7007	5041	7620	6729	6099		0.948394	0.946755	0.963015	0.974086			0.947543	0.948673	0.966486	0.976946				0.944661	0.950071	0.968533	0.977444		-0.002882	0.00139791	0.00204757	0.000498008		-0.0558459	0.0262544	0.0553628	0.0192177
Adrucil (Fluorouracil)	Sell 115	85473	149650	209920	327390	96090	152080	202790	261330		0.0617001	0.0194373	0.0183563	-0.21079			0.0462377	0.0547522	0.110468	-0.0771583				-0.0548505	0.00351508	0.0516982	0.0335208		-0.101088	-0.0512371	-0.05877	0.110679		-0.107735	-0.0522527	-0.059869	0.0914107
CCT 018159	Sell 116	80799	145440	222000	327840	90168	144530	203340	249080		0.11301	0.0470228	-0.0381331	-0.212454			0.0983932	0.0813442	0.0592794	-0.0786389				0.0101597	0.0529855	0.0491262	0.0788251		-0.0882335	-0.0283587	-0.0101532	0.157464		-0.0994752	-0.029758	-0.00978028	0.129872
GSK 650394	Sell 117	82714	150260	239600	322640	91982	148430	215580	267390		0.0919877	0.0154404	-0.120436	-0.193223			0.0770244	0.0508992	-0.0153002	-0.0615302				-0.00975395	0.0274312	-0.00811139	0.011109		-0.0867783	-0.0234679	0.00718881	0.0726392		-0.0955696	-0.023836	0.00641609	0.0608765
Pentostatin	Sell 118	81981	146940	238610	301180	91838	144070	202900	260890		0.100034	0.0371943	-0.115806	-0.113857			0.0852037	0.0718696	-0.0111051	0.0090762				-0.00817315	0.0559996	0.0511838	0.035148		-0.0933768	-0.01587	0.0622889	0.0260718		-0.103756	-0.0164831	0.0558241	0.0234068
SMER 3	Sell 119	79989	139960	223990	280250	88137	143440	200940	267130		0.121902	0.0829298	-0.0474389	-0.0364512			0.107432	0.115958	0.0508469	0.0779388				0.0324554	0.0601276	0.0603493	0.0120706		-0.0749762	-0.0558304	0.00950242	-0.0658682		-0.0853848	-0.0608791	0.00907205	-0.0635517
VER 155008	Sell 120	80657	139970	215540	273190	92255	143680	198380	260390		0.114569	0.0828643	-0.00792434	-0.0103412			0.0999777	0.115895	0.0866536	0.101167				-0.0127509	0.058555	0.0723205	0.0369972		-0.112729	-0.0573398	-0.014333	-0.06417		-0.127315	-0.0625205	-0.0142203	-0.0635132
A-769662	Sell 121	81007	145320	221840	287170	90560	140760	191490	241180		0.110727	0.0478091	-0.0373849	-0.0620435			0.0960722	0.0821021	0.0599574	0.055171				0.00585639	0.0776879	0.10454	0.108042		-0.0902158	-0.00441419	0.0445826	0.0528707		-0.101449	-0.00463582	0.042976	0.049782
Andarine (GTX-007)	Sell 122	84135	146010	226220	288990	84602	134230	181450	226460		0.0763883	0.043288	-0.057867	-0.0687745			0.061168	0.0777438	0.0413973	0.049183				0.0712617	0.120475	0.15149	0.162481		0.0100938	0.0427311	0.110093	0.113298		0.0109286	0.0446646	0.10407	0.106007
Barasertib (AZD1152-HQPA)	Sell 123	69160	120300	156300	162880	66199	99719	117410	113620		0.24078	0.211749	0.269098	0.397619			0.228269	0.240138	0.337682	0.464102				0.273285	0.346604	0.450959	0.579798		0.0450164	0.106466	0.113277	0.115696		0.0592929	0.135066	0.154982	0.192064
Bosutinib (SKI-606)	Sell 124	83259	144600	232270	279730	87306	139650	187410	233760		0.0860048	0.0525268	-0.0861584	-0.0345281			0.0709429	0.0866499	0.0157605	0.0796497				0.0415779	0.0849611	0.123619	0.135483		-0.029365	-0.00168885	0.107859	0.0558335		-0.0321282	-0.00178248	0.099303	0.05397
Crenolanib (CP-868596)	Sell 125	84119	142960	211840	287250	84143	134540	177950	217960		0.076564	0.0632727	0.00937788	-0.0623394			0.0613465	0.0970088	0.102332	0.0549078				0.0763005	0.118444	0.167857	0.193916		0.014954	0.0214349	0.0655246	0.139009		0.0161939	0.0228827	0.0661449	0.130851
Daunorubicin HCl (Daunomycin HCl)	Sell 126	77967	130170	195870	262110	71956	112190	140930	158260		0.144099	0.147078	0.084058	0.0306361			0.129994	0.177795	0.170005	0.137622				0.210086	0.264889	0.340973	0.414706		0.0800917	0.0870938	0.170968	0.277084		0.0935759	0.102112	0.186658	0.285841
Erlotinib HCl	Sell 127	61016	114350	185820	258010	73290	122140	169400	198290		0.330183	0.250736	0.131055	0.0457992			0.319145	0.277721	0.212591	0.151111				0.195442	0.199693	0.207839	0.266662		-0.123703	-0.0780276	-0.00475248	0.115551		-0.184681	-0.104139	-0.00546925	0.121097
GW3965 HCl	Sell 128	80495	141210	239730	300020	86386	138970	183360	232100		0.116347	0.0747394	-0.121043	-0.109567			0.101785	0.108062	-0.0158511	0.0128928				0.0516775	0.0894167	0.142558	0.141622		-0.050108	-0.0186458	0.158409	0.12873		-0.0567055	-0.0201519	0.141305	0.116018
Ispinesib (SB-715992)	Sell 129	50425	87892	132720	169850	55264	90264	122660	144590		0.446448	0.424099	0.379365	0.371842			0.437326	0.44484	0.437602	0.44117				0.393326	0.408557	0.426408	0.465261		-0.0439992	-0.0362832	-0.0111936	0.0240914		-0.0794851	-0.0630025	-0.0180357	0.0383524
Lonidamine	Sell 130	79370	139480	213420	305460	88134	139440	185610	223510		0.128697	0.086075	0.00198937	-0.129686			0.114339	0.11899	0.095637	-0.00500559				0.0324884	0.0863371	0.132037	0.173391		-0.0818505	-0.0326528	0.0363996	0.178396		-0.0939404	-0.0357281	0.0364721	0.157917
NU7441(KU-57788)	Sell 131	80748	140740	230590	304510	84542	132620	178300	216270		0.11357	0.077819	-0.0783023	-0.126172			0.0989623	0.111031	0.0228795	-0.00187996				0.0719204	0.131024	0.16622	0.200167		-0.0270419	0.0199931	0.143341	0.202047		-0.0305065	0.0216802	0.132932	0.17941
Oxaliplatin (Eloxatin)	Sell 132	78531	135410	224350	290360	79850	127710	166240	193550		0.137908	0.112743	-0.0491223	-0.0738412			0.123701	0.144698	0.0493214	0.0446755				0.123428	0.163196	0.222616	0.284192		-0.000273055	0.0184989	0.173295	0.239517		-0.000316735	0.0208495	0.165181	0.223047
PF-3845	Sell 133	77999	137220	216140	275660	77249	125200	157840	184040		0.143748	0.100883	-0.0107301	-0.019476			0.129637	0.133265	0.0841111	0.0930405				0.151981	0.179643	0.261897	0.319363		0.0223436	0.046378	0.177786	0.226323		0.0260947	0.0515817	0.175898	0.221999
Saracatinib (AZD0530)	Sell 134	86862	151180	218210	373450	97239	153640	203030	255900		0.0464521	0.00941221	-0.02041	-0.381134			0.0307384	0.0450881	0.0753395	-0.228702				-0.0674639	-0.00670663	0.0505759	0.0536026		-0.0982023	-0.0517947	-0.0247636	0.282305		-0.102986	-0.0522868	-0.0242683	0.204401
SGI-1776 free base	Sell 135	87446	145560	217240	382620	94683	150570	204320	259730		0.0400411	0.0462365	-0.015874	-0.415047			0.0242217	0.0805862	0.0794499	-0.258873				-0.0394048	0.0134092	0.0445435	0.0394381		-0.0636265	-0.067177	-0.0349064	0.298311		-0.0662805	-0.0704336	-0.0343609	0.210813
TAME	Sell 136	86676	144760	221560	334180	92931	143810	198690	262970		0.0484939	0.0514784	-0.0360755	-0.235901			0.0328139	0.0856393	0.0611439	-0.0994984				-0.0201718	0.0577032	0.0708709	0.0274555		-0.0529857	-0.0279361	0.00972696	0.126954		-0.0556861	-0.0294523	0.00938827	0.102722
TPCA-1	Sell 137	84406	144170	207490	341220	89433	141510	193790	238460		0.0734134	0.0553443	0.0297197	-0.261937			0.058144	0.089366	0.120765	-0.122661				0.0182283	0.0727737	0.0937846	0.118101		-0.0399157	-0.0165923	-0.0269806	0.240762		-0.0430782	-0.0175644	-0.0278071	0.190788
WP1130	Sell 138	81174	142660	227980	305020	85276	137290	186160	243890		0.108893	0.0652384	-0.0660972	-0.128058			0.0942087	0.0989037	0.0339393	-0.00355793				0.0638627	0.100425	0.129465	0.0980193		-0.030346	0.00152095	0.0955253	0.101577		-0.0340542	0.0016271	0.0896028	0.0900461
4-Phenylbutyrate	Sell 139	84710	144850	213070	322430	87860	136560	183620	226210		0.0700761	0.0508887	0.00362606	-0.192446			0.0547518	0.0850708	0.0971201	-0.0608392				0.0354963	0.105208	0.141342	0.163405		-0.0192555	0.0201371	0.0442222	0.224245		-0.0207065	0.0212168	0.0443832	0.188054
Fenretinide	Sell 140	85312	149530	217330	307290	89078	138980	184360	230460		0.0634675	0.0202236	-0.0162949	-0.136454			0.0480343	0.0555101	0.0790685	-0.0110265				0.0221254	0.0893512	0.137882	0.147688		-0.0259089	0.033841	0.0588134	0.158714		-0.0276647	0.0345396	0.0578704	0.139657
ITX 3	Sell 141	79984	145060	237980	285430	86797	137660	181270	235930		0.121957	0.0495127	-0.11286	-0.0556085			0.107487	0.0837444	-0.00843548	0.0608959				0.0471656	0.0980003	0.152332	0.127458		-0.0603219	0.0142559	0.160767	0.066562		-0.0687004	0.0149985	0.144463	0.0630555
NSC 23766	Sell 142	82645	141690	238210	306740	87332	136440	179450	221580		0.0927452	0.0715942	-0.113935	-0.134419			0.0777943	0.105031	-0.0094101	-0.00921696				0.0412925	0.105994	0.160842	0.180529		-0.0365018	0.000963568	0.170253	0.189746		-0.0402333	0.00103787	0.152839	0.167262
SR 33805	Sell 143	83175	142440	194230	278470	86937	138300	180560	224280		0.086927	0.06668	0.0917271	-0.0298683			0.0718803	0.100293	0.176954	0.0837952				0.0456287	0.0938068	0.155652	0.170543		-0.0262515	-0.00648655	-0.0213025	0.0867479		-0.0287508	-0.00694998	-0.0234539	0.084232
Lapatinib Ditosylate (Tykerb)	Sell 144	83654	140260	213360	287870	81296	129160	171200	209650		0.0816686	0.0809641	0.00226994	-0.0646324			0.0665353	0.114063	0.0958913	0.0528679				0.107554	0.153695	0.199422	0.224649		0.0410188	0.0396324	0.10353	0.171781		0.0446667	0.0431239	0.103766	0.161353
17-DMAG HCl (Alvespimycin)	Sell 145	76273	137500	220900	290050	84694	134470	175980	213600		0.162695	0.0990487	-0.0329892	-0.0726947			0.148897	0.131496	0.0639407	0.0456954				0.0702518	0.118902	0.177069	0.210041		-0.0786454	-0.0125939	0.113128	0.164346		-0.0939269	-0.0139785	0.109516	0.153208
Amuvatinib (MP-470)	Sell 146	78507	138490	228260	295110	87220	137130	179100	222500		0.138171	0.0925618	-0.0674066	-0.0914081			0.123969	0.125243	0.0327528	0.0290473				0.042522	0.101473	0.162479	0.177126		-0.0814468	-0.02377	0.129726	0.148079		-0.0945046	-0.0261946	0.121534	0.135677
AZD7762	Sell 147	86231	151660	255890	286270	92760	146160	187780	228390		0.053379	0.00626707	-0.196612	-0.0587151			0.0377795	0.0420562	-0.0843287	0.0581322				-0.0182946	0.0423051	0.121889	0.155343		-0.0560741	0.000248914	0.206218	0.0972109		-0.0592361	0.000250484	0.172335	0.0918197
BMS 777607	Sell 148	78084	134310	229100	274180	80119	129390	173610	200700		0.142815	0.119951	-0.0713346	-0.0140025			0.128689	0.151646	0.0291933	0.0979099				0.120475	0.152188	0.188152	0.257749		-0.00821398	0.000542838	0.158959	0.159839		-0.0095825	0.000616826	0.148374	0.157632
Coenzyme Q10(CoQ10)	Sell 149	75868	133870	211240	281790	81650	136590	173550	207240		0.167141	0.122834	0.0121836	-0.0421466			0.153416	0.154425	0.104875	0.072872				0.103668	0.105011	0.188432	0.233562		-0.0497484	-0.0494135	0.0835577	0.16069		-0.0597321	-0.0563331	0.0845883	0.154192
Dapagliflozin	Sell 150	78149	135790	219770	290790	83522	131460	174230	209780		0.142101	0.110253	-0.027705	-0.0754314			0.127964	0.142297	0.068729	0.0432607				0.0831177	0.138625	0.185253	0.224169		-0.0448459	-0.00367232	0.116524	0.180908		-0.0522741	-0.00412737	0.113382	0.168219
Ezetimibe (Zetia)	Sell 151	72278	127190	211160	276400	81849	130490	167260	196290		0.206551	0.166604	0.0125577	-0.0222128			0.193476	0.196618	0.105214	0.0906058				0.101483	0.144981	0.217846	0.274059		-0.0919925	-0.0516375	0.112632	0.183453		-0.11594	-0.0619603	0.114065	0.179467
Flutamide (Eulexin)	Sell 152	77737	138460	211640	281580	81550	121770	158310	181980		0.146624	0.0927584	0.0103131	-0.04137			0.132561	0.125433	0.10318	0.0735629				0.104766	0.202118	0.259699	0.326982		-0.0277952	0.0766849	0.156519	0.253419		-0.0325708	0.0845254	0.15815	0.243351
Imatinib (Gleevec)	Sell 153	80679	140490	201590	299660	93882	148840	187230	234090		0.114327	0.0794571	0.0573097	-0.108235			0.0997322	0.11261	0.145766	0.0140772				-0.0306116	0.0247448	0.124461	0.134263		-0.130344	-0.0878655	-0.0213054	0.120186		-0.147169	-0.0954497	-0.0226006	0.108448
Medroxyprogesterone acetate	Sell 154	78254	135660	210290	326300	83977	140960	182950	241280		0.140948	0.111105	0.0166261	-0.206758			0.126792	0.143118	0.1089	-0.0735721				0.0781228	0.0763775	0.144475	0.107672		-0.0486691	-0.066741	0.0355751	0.181244		-0.0566545	-0.0750831	0.0361766	0.150191
MK-1775	Sell 155	80859	142090	221600	321650	92593	144660	189000	232170		0.112351	0.0689733	-0.0362626	-0.189561			0.0977237	0.102504	0.0609744	-0.0582729				-0.0164613	0.0521337	0.116184	0.141363		-0.114185	-0.0503704	0.0552096	0.199636		-0.128638	-0.054102	0.0532776	0.167824
Obatoclax mesylate (GX15-070)	Sell 156	80702	142120	226610	304850	90885	142380	186350	231450		0.114075	0.0687767	-0.0596907	-0.12743			0.0994756	0.102315	0.0397447	-0.0029986				0.00228863	0.0670731	0.128576	0.144026		-0.0971869	-0.0352415	0.0888315	0.147025		-0.109701	-0.0378443	0.0838277	0.130407
PIK-75	Sell 157	59847	105180	160710	209340	59575	96050	124540	143220		0.343016	0.310821	0.248476	0.225796			0.332189	0.335642	0.318995	0.311242				0.346001	0.370645	0.417617	0.470328		0.0138125	0.0350025	0.0986221	0.159086		0.0210241	0.0507887	0.131229	0.205483
Quercetin (Sophoretin)	Sell 158	79368	141330	231460	296680	86983	138920	178350	213680		0.128719	0.0739531	-0.0823706	-0.0972145			0.114361	0.107305	0.0191929	0.0238818				0.0451237	0.0897443	0.165986	0.209745		-0.0692375	-0.0175602	0.146793	0.185863		-0.0794663	-0.0189626	0.135622	0.169396
SB 525334	Sell 159	80067	143590	222210	289820	87614	136200	177050	216170		0.121046	0.0591447	-0.0391151	-0.0718441			0.106561	0.0930295	0.0583896	0.0464522				0.0381968	0.107567	0.172065	0.200536		-0.0683645	0.0145373	0.113676	0.154084		-0.0777794	0.0154511	0.109397	0.143756
Tie2 kinase inhibitor	Sell 160	78921	145810	228720	291770	83690	130400	167000	203140		0.133626	0.0445985	-0.0695576	-0.0790558			0.119349	0.0790071	0.0308036	0.0400364				0.0812734	0.145571	0.219062	0.248725		-0.0380757	0.0665634	0.188258	0.208689		-0.0439483	0.0696706	0.176015	0.1934
Torin 1	Sell 161	72603	133060	212820	276350	75781	127980	169280	204980		0.202984	0.128141	0.00479513	-0.0220278			0.189849	0.159541	0.0981795	0.0907703				0.168096	0.161427	0.2084	0.241921		-0.0217531	0.0018862	0.110221	0.15115		-0.0272931	0.00216342	0.110752	0.147892
Vismodegib (GDC-0449)	Sell 162	81085	141630	233300	297830	86083	134860	170570	211070		0.10987	0.0719874	-0.090975	-0.101468			0.0952018	0.10541	0.0113959	0.0200982				0.0550037	0.116347	0.202368	0.219398		-0.0401981	0.0109373	0.190972	0.1993		-0.0451598	0.0117858	0.175047	0.18094
AZ 23	Sell 163	78322	137610	228130	289290	80525	128640	168220	199660		0.140202	0.0983279	-0.0667986	-0.069884			0.126033	0.130801	0.0333037	0.0481959				0.116018	0.157103	0.213357	0.261596		-0.0100152	0.0263012	0.180053	0.2134		-0.0116483	0.0291694	0.168779	0.19946
CD 437	Sell 164	76581	138060	226260	284330	81282	133160	174870	210670		0.159314	0.0953793	-0.058054	-0.0515403			0.14546	0.127959	0.0412278	0.064515				0.107708	0.127486	0.18226	0.220877		-0.0377525	-0.000473145	0.141032	0.156362		-0.0449068	-0.000523031	0.133294	0.148698
GSK837149A	Sell 165	75145	135460	214370	291020	87491	139110	179130	221270		0.175078	0.112416	-0.0024531	-0.076282			0.161484	0.144382	0.0916114	0.042504				0.0395471	0.0884994	0.162339	0.181675		-0.121937	-0.0558824	0.0707274	0.139171		-0.147817	-0.0629601	0.0705543	0.129307
PF 477736	Sell 166	78178	138060	225450	301820	90556	142890	183570	223960		0.141783	0.0953793	-0.0542662	-0.116224			0.12764	0.127959	0.0446601	0.00697051				0.0059003	0.0637314	0.141576	0.171727		-0.12174	-0.0642277	0.096916	0.164756		-0.141852	-0.0709996	0.0919275	0.147601
SB 265610	Sell 167	79968	143090	238460	287350	88877	142700	185190	231990		0.122133	0.0624209	-0.115105	-0.0627092			0.107666	0.0961877	-0.0104695	0.0545788				0.0243319	0.0649763	0.134001	0.142029		-0.0833341	-0.0312113	0.14447	0.0874504		-0.0949279	-0.0332893	0.129557	0.08229
XL-184 free base (Cabozantinib)	Sell 168	77449	139780	235570	294610	87470	139950	181130	225930		0.149785	0.0841093	-0.10159	-0.089559			0.135775	0.117095	0.00177684	0.0306924				0.0397776	0.0829954	0.152986	0.164441		-0.095997	-0.0340996	0.151209	0.133749		-0.112909	-0.037231	0.137265	0.122755
Abiraterone (CB-7598)	Sell 169	76695	137010	235570	282110	88097	141110	178750	217300		0.158063	0.102259	-0.10159	-0.0433301			0.144188	0.134591	0.00177684	0.0718191				0.0328946	0.0753946	0.164116	0.196357		-0.111294	-0.0591967	0.162339	0.124538		-0.132188	-0.0659397	0.147368	0.119366
APO866 (FK866)	Sell 170	5886	16123	37433	58702	8334	21476	40124	65307		0.935385	0.894356	0.824953	0.782902			0.93432	0.898161	0.841378	0.806862				0.908512	0.859281	0.812369	0.758475		-0.0258087	-0.0388796	-0.0290093	-0.0483878		-0.399423	-0.368025	-0.165723	-0.222884
BIRB 796 (Doramapimod)	Sell 171	69388	121240	207570	269880	75325	124900	159950	188890		0.238277	0.20559	0.0293456	0.00190023			0.225724	0.234201	0.120426	0.112058				0.173102	0.181609	0.25203	0.301426		-0.0526222	-0.0525922	0.131604	0.189369		-0.0690832	-0.0662029	0.135582	0.189729
BX-795	Sell 172	72805	131200	209690	257680	73070	116330	148880	175000		0.200766	0.140329	0.0194319	0.0470196			0.187595	0.17129	0.111443	0.152197				0.197857	0.237762	0.303796	0.352796		0.0102616	0.0664729	0.192353	0.200599		0.0128393	0.0773236	0.196165	0.210496
Crizotinib (PF-02341066)	Sell 173	82704	140520	189300	290750	88439	143250	189110	218510		0.0920975	0.0792605	0.114781	-0.0752835			0.077136	0.112421	0.197845	0.0433923				0.0291402	0.0613725	0.11567	0.191882		-0.0479958	-0.0510483	-0.0821754	0.14849		-0.0528645	-0.0554427	-0.0928306	0.138094
DCC-2036 (Rebastinib)	Sell 174	83135	142930	193320	333790	87970	141950	188840	234610		0.0873661	0.0634693	0.0959825	-0.234459			0.0723266	0.0971983	0.18081	-0.0982152				0.0342887	0.0698906	0.116932	0.13234		-0.0380379	-0.0273077	-0.0638782	0.230555		-0.0416792	-0.0291583	-0.0706603	0.186766
Estrone	Sell 175	82343	141180	193680	271200	88524	138890	186590	243670		0.0960604	0.0749359	0.094299	-0.00298154			0.0811643	0.108252	0.179285	0.107715				0.0282071	0.0899409	0.127454	0.0988329		-0.0529572	-0.0183111	-0.0518311	-0.00888162		-0.0585849	-0.0197944	-0.0572276	-0.00885522
Hydrocortisone (Cortisol)	Sell 176	80856	139580	210510	280080	89030	138920	188360	232680		0.112384	0.0854197	0.0155973	-0.0358225			0.0977571	0.118358	0.107968	0.0784981				0.0226523	0.0897443	0.119177	0.139477		-0.0751048	-0.0286139	0.0112087	0.0609792		-0.0846141	-0.0312864	0.0113863	0.0588703
Itraconazole (Sporanox)	Sell 177	83544	141870	201410	300200	89056	140050	183520	236320		0.0828762	0.0704148	0.0581514	-0.110233			0.0677627	0.103894	0.146529	0.0123005				0.0223669	0.0823401	0.14181	0.126015		-0.0453958	-0.0215535	-0.00471917	0.113715		-0.049498	-0.0231862	-0.00501054	0.102424
LY2109761	Sell 178	88322	148740	208310	304480	90059	142050	184200	228510		0.0304246	0.0254	0.0258851	-0.126061			0.0144468	0.0605001	0.117291	-0.00178125				0.0113562	0.0692354	0.13863	0.154899		-0.00309052	0.00873531	0.0213396	0.156681		-0.00318749	0.00896297	0.0219066	0.13914
MLN9708	Sell 179	82695	138640	192870	278930	90035	140340	182010	228580		0.0921963	0.091579	0.0980868	-0.0315695			0.0772364	0.124296	0.182717	0.0822818				0.0116197	0.0804399	0.148871	0.15464		-0.0656167	-0.0438557	-0.0338461	0.0723586		-0.0722807	-0.0482768	-0.037527	0.0701442
PAC-1	Sell 180	79590	136750	195400	269280	85872	136180	176840	212390		0.126282	0.103963	0.0862558	0.00411921			0.111884	0.136234	0.171996	0.114032				0.05732	0.107698	0.173048	0.214516		-0.054564	-0.0285358	0.00105109	0.100484		-0.0624503	-0.0318467	0.00115032	0.1009
PF-562271	Sell 181	76436	138750	206190	319890	85081	135720	171080	209900		0.160906	0.0908582	0.0357988	-0.183052			0.147078	0.123601	0.126274	-0.0524823				0.0660034	0.110712	0.199983	0.223725		-0.0810749	-0.0128889	0.0737088	0.276207		-0.096622	-0.014177	0.0764455	0.23347
SB 203580	Sell 182	81152	142070	199920	267740	81703	133820	169810	209470		0.109135	0.0691043	0.0651191	0.00981461			0.0944542	0.10263	0.152843	0.119098				0.103086	0.123161	0.205922	0.225315		0.00863199	0.020531	0.0530787	0.106217		0.00968945	0.0220551	0.0567759	0.107269
SGX-523	Sell 183	83948	143930	218850	288570	86825	136580	176040	213060		0.0784412	0.0569169	-0.0234028	-0.0672212			0.0632546	0.0908819	0.0726275	0.0505648				0.0468582	0.105077	0.176789	0.212038		-0.0163964	0.014195	0.104161	0.161473		-0.017792	0.0150516	0.101779	0.151303
Tamoxifen Citrate (Nolvadex)	Sell 184	84722	143730	220540	285980	83797	133440	171090	214720		0.0699444	0.0582274	-0.0313057	-0.0576426			0.0546179	0.0921452	0.0654662	0.0590863				0.0800988	0.125651	0.199936	0.205899		0.025481	0.0335061	0.13447	0.146813		0.0273972	0.0355777	0.130388	0.138811
Vinorelbine (Navelbine)	Sell 185	39115	63044	86689	104440	46529	69569	86024	102550		0.570606	0.586912	0.594618	0.613749			0.56353	0.601789	0.632657	0.656378				0.489217	0.544158	0.597728	0.620738		-0.0743129	-0.0576315	-0.034929	-0.0356396		-0.173064	-0.139514	-0.0861632	-0.0922705
WYE-354	Sell 186	79987	136250	206440	271520	80765	130190	164030	202250		0.121924	0.107239	0.0346298	-0.004165			0.107454	0.139392	0.125215	0.106662				0.113383	0.146947	0.232951	0.252017		0.0059293	0.00755474	0.107736	0.145355		0.0067526	0.00846222	0.111601	0.144752
Anagrelide	Sell 187	83123	140190	211050	306630	81908	131130	169380	208110		0.0874978	0.0814228	0.0130721	-0.134013			0.0724605	0.114505	0.10568	-0.00885505				0.100836	0.140787	0.207933	0.230345		0.0283752	0.0262821	0.102253	0.2392		0.0310961	0.0286117	0.103607	0.210932
FR 180204	Sell 188	82567	136050	209740	290440	78770	126630	163050	195940		0.0936014	0.10855	0.0191981	-0.074137			0.0786647	0.140655	0.111231	0.0444123				0.135284	0.170273	0.237533	0.275353		0.0566192	0.0296179	0.126302	0.230941		0.0624661	0.0332244	0.128775	0.215001
JK 184	Sell 189	70604	120730	193550	247350	77373	124410	156730	186260		0.224928	0.208932	0.094907	0.0852231			0.212156	0.237422	0.179836	0.186184				0.15062	0.184819	0.267087	0.311153		-0.0615357	-0.0526029	0.0872516	0.124969		-0.0793936	-0.0664961	0.0964008	0.136611
NSC 663284	Sell 190	80683	136420	211020	265580	80717	127470	161010	196890		0.114283	0.106125	0.0132124	0.017803			0.0996876	0.138318	0.105807	0.126205				0.11391	0.164769	0.247073	0.27184		0.0142226	0.026451	0.141266	0.145635		0.0160578	0.0295914	0.143157	0.148274
SCH 79797	Sell 191	76998	131510	197620	260780	77322	122670	158070	196180		0.154736	0.138297	0.0758745	0.0355548			0.140807	0.169331	0.162589	0.141998				0.15118	0.19622	0.260821	0.274466		0.0103725	0.0268889	0.098232	0.132468		0.0122713	0.0312044	0.106297	0.137351
Regorafenib (BAY 73-4506)	Sell 192	77785	138690	200430	274850	79668	125340	153330	184240		0.146097	0.0912514	0.0627342	-0.0164804			0.132025	0.12398	0.150682	0.0957055				0.125426	0.178726	0.282987	0.318623		-0.00659945	0.0547457	0.132305	0.222918		-0.00772857	0.060243	0.14116	0.219304
	Control wells location
control (no drug)	D12	101090	170820	223010	259220	100650	157560	211540	253620															Effect of 177Lu-lilotomab alone in each control well
"	F5	96303	162190	232260	373670	99913	158460	214090	256540															0.00435256	0.0776256	0.0514327	0.0216033
"	G7	95249	157850	229980	291580	97993	155890	202860	274850															-0.0374859	0.0229977	0.0782313	0.313458
"	G17	88910	151130	212930	277280	94027	150820	194390	230930															-0.0288087	0.0124169	0.117923	0.057377
"	G21	85839	147100	209520	261910	91433	144620	185800	215960															-0.0575526	0.00205121	0.0870709	0.16716
"	H3	92842	156360	218610	347420	94235	154800	218790	273600															-0.0651685	0.0168593	0.113211	0.175442
"	J14	79808	139630	210310	289880	87342	141860	182350	217330															-0.015004	0.00997698	-0.000823384	0.212481
"	K10	81248	142130	226210	289470	87345	139120	175710	218170															-0.0944016	-0.0159708	0.132947	0.250276
"																								-0.0750418	0.0211778	0.223244	0.246312
"	C3	102000	168710	239600	288740	106370	167320	220360	264850
"	C4	104220	166040	232550	296110	103730	162260	216360	281800															-0.0428431	0.00823899	0.0803005	0.0827388
"	C5	106020	167740	226860	285410	103670	165210	218860	281240															0.00470159	0.0227656	0.0696194	0.0483266
"	C6	102080	165210	225710	271850	106800	165150	223090	293930															0.0221656	0.0150829	0.035264	0.0146106
"	C7	103810	168780	231410	289950	103530	160830	218440	296480															-0.0462382	0.000363174	0.0116078	-0.0812213
"	C8	106170	169670	242960	330210	103970	163710	222090	298480															0.00269724	0.0471027	0.0560477	-0.0225211
"	C9	101080	158790	227220	262820	103930	163340	217890	291570															0.0207215	0.035127	0.0858989	0.0960904
"	C10	103070	158910	228490	275300	100210	157540	215100	289560															-0.0281955	-0.0286542	0.0410615	-0.10939
"	C11	99961	163650	226750	293490	98274	154530	212290	278460															0.0277481	0.00862123	0.0586021	-0.051798
"	C12	100510	168540	233560	314910	98292	153190	207900	272580															0.0168766	0.0557287	0.0637707	0.0512113
"	C13	104530	171560	233200	321280	99297	155590	210790	275710															0.0220675	0.0910763	0.109865	0.134419
"	C14	101120	169270	232850	297600	103010	160660	216510	293670															0.0500622	0.093087	0.0960978	0.141839
"	C15	103820	172430	235630	308260	102110	158040	214650	284140															-0.0186907	0.0508655	0.0701739	0.0132056
"	C16	101890	169750	230090	278830	102250	159680	218590	293600															0.0164708	0.0834542	0.0890379	0.0782456
"	C17	104960	174730	239470	308620	101480	158380	216530	270270															-0.00353322	0.0593225	0.0499804	-0.0529713
"	C18	99424	165200	222860	269560	103450	159430	220230	285750															0.0331555	0.0935729	0.0957949	0.124263
"	C19	98988	164310	224950	270280	101170	156870	216710	292430															-0.0404932	0.0349274	0.0118011	-0.0600608
"	C20	100560	166910	226870	278930	98318	152330	207440	257180															-0.0220431	0.0452803	0.0366304	-0.081952
"	C21	97071	162090	220570	260520	92932	143190	196300	243280															0.0222951	0.0873525	0.0856438	0.0779766
"	C22	93559	156290	219270	255830	90844	141920	191700	221440															0.0426389	0.116602	0.110033	0.0661753
"	N3	76660	133800	172960	240670	80198	131280	172160	193290															0.0290191	0.0919445	0.125735	0.134425
"	N4	83796	138890	182210	240220	83906	135920	177590	206280															-0.0461518	0.0188341	0.00462535	0.196867
"	N5	83514	137320	186860	236010	82095	134380	174940	202980															-0.00131271	0.0213838	0.0253554	0.141287
"	N6	84608	138730	188120	231110	85843	140230	183540	213820															0.0169912	0.0214098	0.0637911	0.139952
"	N7	84643	140260	189450	236360	87804	141150	185410	214490															-0.0145967	-0.0108124	0.0243462	0.0748129
"	N8	82777	139030	193480	263280	87585	145160	188930	224110															-0.0373451	-0.00634536	0.0213249	0.0925283
"	N9	80658	135770	185180	255920	85512	135780	177350	209170															-0.0580838	-0.0440912	0.0235166	0.148777
"	N10	79752	135210	196520	231180	83568	134340	174470	204220															-0.06018	-7.3654e-05	0.0422832	0.182674
"	N11	83139	138240	191100	241370	82522	131380	170900	199870															-0.0478483	0.00643444	0.112202	0.116619
"	N12	81336	136060	191110	254280	82205	129990	170270	198510															0.00742131	0.0496238	0.105704	0.171935
"	N13	79103	134540	192500	251920	82977	134340	166660	197070															-0.0106841	0.0446127	0.109047	0.219325
"	N14	79505	139670	197520	249200	84400	137770	171420	206740															-0.0489741	0.00148655	0.134234	0.217728
"	N15	80938	145890	205100	237590	85717	138870	171010	205600															-0.0615685	0.0136035	0.132139	0.170385
"	N16	83376	145830	194390	248050	87044	139650	171980	207760															-0.0590452	0.0481184	0.166212	0.134644
"	N17	85049	149610	203370	277620	90803	143270	180230	218010															-0.0439935	0.0423781	0.115284	0.162427
"	N18	81666	143910	215840	270090	85522	138190	174160	209130															-0.0676551	0.0423768	0.113783	0.214718
"	N19	80550	140000	214700	263400	86058	138170	168720	200730															-0.0472167	0.0397471	0.193106	0.225703
"	N20	76451	137990	205850	243410	81963	132870	163160	193300															-0.0683799	0.0130714	0.214159	0.237927
"	N21	76704	132570	199820	251940	72891	122630	151620	176340															-0.0720985	0.0371041	0.207384	0.205867
"	N22	72130	126480	194800	246260	69354	114090	139530	157620															0.0497106	0.0749793	0.241217	0.300071
																								0.0384861	0.0979602	0.283727	0.359945
	Mean controls	91093.5	152616	213845	270394	92594.6	147120	193779	240551
																						STDEV (177Lu-lilotomab alone):		0.0387226	0.0363064	0.0648942	0.108955
	Mean effect of Betalutin alone (F̅b)=1-(〖averageRLU〗_(177Lu-lilotomab)/〖averageRLU〗_control )					-0.0164792	0.0360148	0.0938343	0.110367													2xSTDEV (177Lu-lilotomab alone)		0.0774452	0.0726128	0.129788	0.217909

## Sheet: P1_1 µM
P1_1 µM		RAW DATA (RLU)
											Effect of drug alone (Fa) =1-(〖RLU〗_drug/〖averageRLU〗_control )						Expected value if additive effect (E) =Fa+F̅b-Fa*F̅b							Measured effect (M) =1-(〖RLU〗_combination/〖averageRLU〗_control )					Measured effect- Expected additive value (M-E)					Bliss score = (M-E)/(1-Fa)
		Minus_177Lu-lilotomab satetraxetan				Plus_177Lu-lilotomab satetraxetan											(Bliss Independence)
		Dy3	Dy4	Dy5	Dy6	Dy3	Dy4	Dy5	Dy6		Dy3	Dy4	Dy5	Dy6			Dy3	Dy4	Dy5	Dy6				Dy3	Dy4	Dy5	Dy6		Dy3	Dy4	Dy5	Dy6		Dy3	Dy4	Dy5	Dy6
ABT0737	Sell 1	70643	45746	25689	22674	71179	66203	37376	25160		0.240488	0.703694	0.878228	0.921431			0.236299	0.711771	0.88892	0.936975				0.234726	0.57119	0.822828	0.912816		-0.00157299	-0.140581	-0.0660922	-0.024159		-0.00207106	-0.474445	-0.542752	-0.307487
Altretamine (Hexalen)	Sell 2	104370	166090	234990	282340	102450	162160	210660	253690		-0.122124	-0.0757984	-0.113913	0.0216433			-0.128314	-0.0464743	-0.0161002	0.215207				-0.101482	-0.050343	0.00141773	0.12092		0.0268328	-0.0038687	0.0175179	-0.0942866		0.0239125	-0.00359612	0.0157264	-0.0963725
Azacitidine (Vidaza)	Sell 3	110460	163930	207140	239400	99275	148140	180210	195030		-0.1876	-0.0618077	0.0181034	0.170438			-0.194152	-0.0328649	0.104324	0.334563				-0.0673459	0.0404674	0.145759	0.324187		0.126806	0.0733323	0.0414349	-0.0103758		0.106775	0.0690636	0.0421988	-0.0125075
Capecitabine (Xeloda)	Sell 4	100630	161150	226020	268940	105970	166710	218120	255680		-0.0819141	-0.043801	-0.0713926	0.0680766			-0.0878823	-0.0153491	0.0226863	0.252454				-0.139327	-0.0798143	-0.0339446	0.114025		-0.0514443	-0.0644652	-0.0566308	-0.138429		-0.0475493	-0.06176	-0.0528572	-0.148541
Chrysophanic acid (Chrysophanol)	Sell 5	100480	162440	224760	276860	101760	161550	212420	251030		-0.0803013	-0.0521566	-0.0654199	0.0406324			-0.0862607	-0.023477	0.0281345	0.230439				-0.0940631	-0.0463919	-0.00692512	0.130138		-0.00780244	-0.022915	-0.0350596	-0.100302		-0.00722247	-0.021779	-0.0329069	-0.10455
Dacomitinib (PF299804, PF-00299804)	Sell 6	113650	178410	245640	296760	117200	179070	228630	259870		-0.221897	-0.155598	-0.164396	-0.0283245			-0.228638	-0.124098	-0.0621509	0.175125				-0.260065	-0.159872	-0.0837647	0.0995057		-0.031427	-0.0357742	-0.0216138	-0.0756195		-0.0257199	-0.0309573	-0.0185622	-0.0735367
E7080 (Lenvatinib)	Sell 7	98576	156530	220890	262810	100220	153930	203120	230670		-0.0598307	-0.0138764	-0.0470751	0.0893181			-0.0656771	0.0137599	0.0448685	0.269493				-0.077506	0.00296435	0.0371593	0.200689		-0.0118289	-0.0107955	-0.00770919	-0.068804		-0.0111611	-0.0106478	-0.0073626	-0.0755522
Flavopiridol hydrochloride	Sell 8	4003	5111	5530	6054	3238	4264	4625	4812		0.956962	0.966895	0.973786	0.979022			0.956725	0.967797	0.976088	0.983172				0.965187	0.972381	0.978076	0.983326		0.00846224	0.00458381	0.00198812	0.000153303		0.196623	0.138463	0.0758429	0.00730776
JNJ-38877605	Sell 9	107050	171620	231540	279150	105180	165300	214690	247630		-0.150938	-0.111617	-0.0975588	0.0326972			-0.157287	-0.0813169	-0.0011823	0.224074				-0.130833	-0.0706814	-0.0176855	0.141919		0.0264541	0.0106355	-0.0165032	-0.0821546		0.0229849	0.00956755	-0.0150363	-0.0849317
LDN193189	Sell 10	95107	158640	217320	252460	95721	157080	207750	228230		-0.022534	-0.0275433	-0.0301524	0.125183			-0.0281747	0.000465502	0.0603052	0.298262				-0.0291354	-0.0174388	0.0152119	0.209144		-0.000960671	-0.0179043	-0.0450933	-0.0891179		-0.0009395	-0.0174244	-0.0437734	-0.10187
Mifepristone (Mifeprex)	Sell 11	96051	156670	220550	262120	98982	155800	202180	221210		-0.0326834	-0.0147832	-0.0454634	0.0917091			-0.03838	0.0128778	0.0463386	0.271411				-0.0641957	-0.00914801	0.0416151	0.233469		-0.0258157	-0.0220258	-0.00472352	-0.0379414		-0.0249987	-0.0217049	-0.00451811	-0.0417723
Panobinostat	Sell 12	1896	2816	3895	4822	1930	2984	3630	4159		0.979615	0.98176	0.981537	0.983291			0.979503	0.982257	0.983158	0.986597				0.97925	0.980672	0.982793	0.985588		-0.000253098	-0.00158535	-0.000365092	-0.00100841		-0.0124161	-0.0869171	-0.0197739	-0.060351
PD173074	Sell 13	103580	167490	225940	267930	107500	169070	216250	243000		-0.113631	-0.0848665	-0.0710134	0.0715764			-0.119774	-0.0552952	0.0230322	0.255261				-0.155776	-0.0951005	-0.0250803	0.157963		-0.0360023	-0.0398053	-0.0481125	-0.097298		-0.0323288	-0.0366914	-0.0449224	-0.104799
Pioglitazone (Actos)	Sell 14	101990	165080	221850	262170	102520	160640	206860	233130		-0.096536	-0.0692564	-0.0516257	0.0915358			-0.102585	-0.0401107	0.0407174	0.271272				-0.102234	-0.0404977	0.0194307	0.192164		0.000350671	-0.00038701	-0.0212867	-0.0791073		0.000319799	-0.000361943	-0.0202417	-0.087078
SNS-032 (BMS-387032)	Sell 15	4995	5913	6145	6275	4211	5207	5335	4985		0.946297	0.9617	0.970871	0.978256			0.946	0.962744	0.973429	0.982558				0.954726	0.966273	0.974711	0.982726		0.00872535	0.00352893	0.0012818	0.000168121		0.162473	0.0921399	0.0440046	0.00773183
S-Ruxolitinib	Sell 16	101610	165080	225550	276370	105890	163440	210120	230940		-0.0924504	-0.0692564	-0.0691647	0.0423304			-0.0984768	-0.0401107	0.0247185	0.231801				-0.138466	-0.0586338	0.00397747	0.199753		-0.0399896	-0.0185232	-0.0207411	-0.0320482		-0.0366055	-0.0173234	-0.0193993	-0.0334648
Tofacitinib (CP-690550, Tasocitinib)	Sell 17	102730	164730	223700	282680	102320	160580	207630	228660		-0.104492	-0.0669894	-0.0603952	0.0204651			-0.110585	-0.0379054	0.032718	0.214262				-0.100084	-0.040109	0.0157807	0.207654		0.0105009	-0.0022036	-0.0169373	-0.00660832		0.00950743	-0.00206525	-0.0159726	-0.00674638
Vincristine	Sell 18	3318	4344	4358	4478	2636	3441	3551	3588		0.964327	0.971863	0.979342	0.984483			0.96413	0.97263	0.981156	0.987553				0.971659	0.977712	0.983167	0.987567		0.00752925	0.00508196	0.00201141	1.40209e-05		0.211062	0.180615	0.0973668	0.000903582
Cladribine	Sell 19	5330	5291	4305	3637	5400	4435	3606	3124		0.942695	0.965729	0.979593	0.987397			0.942379	0.966663	0.981385	0.989891				0.941942	0.971274	0.982907	0.989175		-0.000436482	0.00461033	0.00152152	-0.000715785		-0.00761682	0.134526	0.0745595	-0.0567955
BML-266	Sell 20	104840	174370	240060	404960	103270	169090	223240	275880		-0.127177	-0.12943	-0.137946	-0.403256			-0.133395	-0.0986437	-0.0380229	-0.125628				-0.110298	-0.09523	-0.0582147	0.0440283		0.0230977	0.00341364	-0.0201918	0.169656		0.0204916	0.00302244	-0.0177441	0.120902
GSK 269962	Sell 21	88707	146380	183780	185560	67039	109300	132050	114450		0.046275	0.0518672	0.128836	0.357003			0.0410139	0.0777114	0.205333	0.484217				0.279236	0.292042	0.374049	0.603411		0.238223	0.21433	0.168717	0.119194		0.249781	0.226055	0.193668	0.185373
Marimastat	Sell 22	104500	172390	246090	385590	96772	156550	208100	243170		-0.123522	-0.116605	-0.16653	-0.336136			-0.12972	-0.0861684	-0.0640967	-0.0717868				-0.0404351	-0.0140059	0.0135528	0.157374		0.0892847	0.0721625	0.0776495	0.229161		0.0794685	0.0646267	0.0665645	0.17151
Pyroxamide	Sell 23	16732	32355	50821	81788	37188	70733	111340	151680		0.820107	0.79043	0.759095	0.716591			0.819115	0.796143	0.780249	0.772662				0.600177	0.541848	0.47222	0.474403		-0.218938	-0.254294	-0.308029	-0.298259		-1.21705	-1.21341	-1.27864	-1.0524
TCS PIM-1 4a	Sell 24	99174	166160	235920	351740	99073	157210	208870	250030		-0.06626	-0.0762518	-0.118321	-0.21884			-0.0721419	-0.0469154	-0.0201215	0.0223027				-0.0651741	-0.0182809	0.00990279	0.133603		0.00696779	0.0286345	0.0300243	0.1113		0.0065348	0.0266058	0.0268476	0.0913166
2-Methoxyestradiol	Sell 25	26153	35340	46952	61220	27517	36906	45844	53704		0.718818	0.771096	0.777436	0.787862			0.717267	0.777335	0.796979	0.829833				0.704154	0.760952	0.782688	0.813906		-0.0131138	-0.0163828	-0.0142912	-0.0159264		-0.0466382	-0.0715704	-0.0642113	-0.0750755
AZ 3146	Sell 26	108390	182740	254430	359820	104220	165330	213390	251530		-0.165345	-0.183644	-0.206063	-0.246838			-0.171773	-0.15138	-0.100159	-0.000156454				-0.120512	-0.0708757	-0.0115232	0.128405		0.0512619	0.0805043	0.0886358	0.128562		0.0439886	0.068014	0.0734919	0.10311
AZD8055	Sell 27	9708	16706	21693	26200	9355	16483	20705	22107		0.895625	0.891792	0.89717	0.909212			0.89505	0.894741	0.906199	0.927174				0.899421	0.893236	0.901853	0.923395		0.00437102	-0.00150512	-0.00434615	-0.00377898		0.0418782	-0.0139095	-0.0422652	-0.0416245
BMS 794833	Sell 28	102570	168530	231790	320040	98485	151740	196920	228380		-0.102772	-0.0916028	-0.0987439	-0.108994			-0.108855	-0.0618479	-0.0022633	0.110416				-0.0588523	0.0171494	0.0665488	0.208624		0.0500028	0.0789973	0.0688121	0.0982079		0.0453428	0.0723682	0.062628	0.0885558
Cyt387	Sell 29	107980	179010	239140	284080	79704	127520	167440	177790		-0.160937	-0.159484	-0.133585	0.0156139			-0.167341	-0.127879	-0.0340448	0.210371				0.14307	0.174027	0.206292	0.383927		0.310411	0.301906	0.240336	0.173556		0.26738	0.26038	0.212014	0.176309
DAPT (GSI-IX)	Sell 30	99626	165660	225150	299350	95339	151590	204950	242950		-0.0711196	-0.0730132	-0.0672686	-0.0372993			-0.0770284	-0.043765	0.0264482	0.167926				-0.0250284	0.018121	0.0284846	0.158136		0.052	0.061886	0.00203644	-0.00978966		0.0485473	0.057675	0.00190809	-0.00943764
Enzastaurin (LY317615)	Sell 31	106440	174640	238480	310950	100520	157290	206500	227840		-0.14438	-0.131178	-0.130456	-0.0774953			-0.150693	-0.100345	-0.031191	0.135683				-0.0807314	-0.018799	0.0211372	0.210495		0.0699612	0.0815458	0.0523282	0.0748125		0.0611346	0.0720892	0.0462894	0.0694318
Formestane	Sell 32	98752	162510	220090	281920	99344	157160	205740	236700		-0.0617229	-0.05261	-0.0432829	0.0230987			-0.0675798	-0.023918	0.0483277	0.216375				-0.0680877	-0.017957	0.0247398	0.179794		-0.000507959	0.00596099	-0.0235879	-0.0365808		-0.000478429	0.00566306	-0.0226093	-0.0374457
Iniparib (BSI-201)	Sell 33	102800	166290	226060	297170	99384	155170	202860	233560		-0.105245	-0.0770939	-0.0715822	-0.0297452			-0.111342	-0.0477344	0.0225133	0.173986				-0.0685178	-0.00506738	0.0383917	0.190674		0.0428238	0.0426671	0.0158784	0.0166888		0.038746	0.0396131	0.0148177	0.0162067
Linsitinib (OSI-906)	Sell 34	95628	158360	217760	267720	101380	159110	204680	224250		-0.0281355	-0.0257296	-0.0322381	0.0723041			-0.0338071	0.00222968	0.0584026	0.255845				-0.0899776	-0.0305876	0.0297645	0.222935		-0.0561705	-0.0328172	-0.0286382	-0.0329098		-0.0546334	-0.031994	-0.0277438	-0.0354747
MK-2206 dihydrochloride	Sell 35	39125	64372	97441	131530	46449	76938	101110	112570		0.579351	0.58305	0.538105	0.544226			0.577031	0.594415	0.578664	0.634399				0.500608	0.501657	0.520713	0.609926		-0.0764228	-0.0927577	-0.057951	-0.0244734		-0.181679	-0.222467	-0.125463	-0.0536962
Olaparib (AZD2281)	Sell 36	94058	150530	205720	266200	88334	137730	177950	197810		-0.0112558	0.0249868	0.0248346	0.0775712			-0.0168343	0.0515637	0.110464	0.26007				0.0502852	0.107895	0.156471	0.314554		0.0671195	0.0563313	0.0460077	0.0544844		0.0663725	0.0577749	0.0471794	0.0590662
PF 573228	Sell 37	97698	160020	214010	264060	91441	141150	180500	197990		-0.0503909	-0.0364818	-0.0144621	0.0849866			-0.0561853	-0.00822939	0.0746177	0.266018				0.0168806	0.085743	0.144384	0.313931		0.0730659	0.0939724	0.0697662	0.0479123		0.0695607	0.0906648	0.0687716	0.0523624
Quizartinib (AC220)	Sell 38	101690	169130	231690	274930	102760	164530	217410	236200		-0.0933105	-0.0954891	-0.0982698	0.0473202			-0.0993417	-0.0656283	-0.0018309	0.235804				-0.104815	-0.065694	-0.030579	0.181526		-0.00547288	-6.5708e-05	-0.0287481	-0.0542776		-0.00500579	-5.99805e-05	-0.0261758	-0.0569736
SB590885	Sell 39	83325	152100	206300	249970	81456	151190	197500	213960		0.104139	0.0148176	0.0220852	0.133811			0.0991971	0.0416717	0.107956	0.305183				0.124233	0.0207119	0.0637995	0.258592		0.0250363	-0.0209598	-0.0441563	-0.0465911		0.0279466	-0.0212751	-0.0451536	-0.0537886
Tipifarnib (Zarnestra)	Sell 40	22612	30803	34670	39396	20704	30041	32193	34075		0.756889	0.800483	0.835655	0.863486			0.755548	0.805921	0.850086	0.890495				0.777403	0.805418	0.847397	0.881924		0.0218548	-0.000502812	-0.00268947	-0.00857053		0.0898964	-0.00252014	-0.0163648	-0.0627814
Torin 2	Sell 41	5887	5766	5405	5577	4364	4672	4265	4147		0.936706	0.962652	0.974379	0.980675			0.936357	0.96367	0.976629	0.984498				0.953081	0.969739	0.979783	0.98563		0.0167235	0.00606804	0.00315411	0.00113177		0.264222	0.162475	0.123106	0.0585644
Vorinostat (SAHA)	Sell 42	16903	36709	65233	111030	14052	28214	45075	74387		0.818269	0.762228	0.690779	0.615262			0.817266	0.76871	0.717932	0.691381				0.848921	0.817252	0.786333	0.742236		0.0316548	0.0485427	0.0684014	0.0508555		0.174185	0.204157	0.221205	0.132182
Banoxantrone dihydrochloride	Sell 43	98575	162000	228260	319050	86092	132410	164740	178710		-0.0598199	-0.0493067	-0.0820108	-0.105563			-0.0656663	-0.0207047	0.0130005	0.113168				0.0743899	0.142354	0.21909	0.380739		0.140056	0.163058	0.20609	0.267571		0.132151	0.155396	0.190469	0.242022
CDIBA	Sell 44	97557	165090	237320	326970	92611	146370	198100	246070		-0.048875	-0.0693212	-0.124957	-0.133007			-0.054661	-0.0401737	-0.0261751	0.0911535				0.00430148	0.051932	0.0609553	0.147325		0.0589625	0.0921057	0.0871304	0.0561716		0.056215	0.0861347	0.0774522	0.0495775
GW 9508	Sell 45	94677	162200	238330	325820	93653	149770	202470	252130		-0.0179109	-0.0506021	-0.129745	-0.129022			-0.0235261	-0.0219648	-0.0305424	0.09435				-0.00690149	0.0299095	0.0402404	0.126326		0.0166246	0.0518743	0.0707828	0.0319761		0.0163321	0.0493758	0.0626538	0.028322
Necrostatin-1	Sell 46	98649	165900	238720	306580	97714	153330	198600	223930		-0.0606155	-0.0745678	-0.131594	-0.0623525			-0.0664663	-0.0452772	-0.0322287	0.14783				-0.050563	0.00685067	0.0585852	0.224044		0.0159033	0.0521279	0.0908139	0.0762144		0.0149944	0.0485105	0.0802531	0.0717412
QNZ	Sell 47	25414	27363	27775	27692	23773	25461	24846	22902		0.726764	0.822764	0.868339	0.904042			0.725256	0.827595	0.8799	0.923027				0.744407	0.835084	0.882224	0.920641		0.0191503	0.00748855	0.00232311	-0.00238663		0.0700871	0.0422519	0.0176447	-0.0248717
TTP 22	Sell 48	93212	159880	219590	280560	96487	151610	202020	242460		-0.00216012	-0.035575	-0.0409128	0.0278113			-0.00768842	-0.0073473	0.0504897	0.220155				-0.037371	0.0179915	0.0423735	0.159834		-0.0296826	0.0253388	-0.00811613	-0.0603204		-0.0296186	0.0244683	-0.00779713	-0.062046
ABT-751	Sell 49	10280	12667	14429	14890	9629	11948	13900	12660		0.889476	0.917953	0.931603	0.948404			0.888866	0.92019	0.937609	0.958612				0.896475	0.92261	0.93411	0.956131		0.00760886	0.00242068	-0.00349835	-0.0024808		0.0688432	0.0295037	-0.0511476	-0.0480809
AMG 900	Sell 50	83504	137150	189330	215940	67840	107120	138320	133200		0.102215	0.111652	0.102527	0.251731			0.097262	0.135866	0.181334	0.399773				0.270625	0.306162	0.344328	0.538439		0.173363	0.170296	0.162993	0.138666		0.1931	0.191699	0.181614	0.185316
Azathioprine (Azasan, Imuran)	Sell 51	85710	148150	210020	250810	85991	142560	184840	194590		0.0784969	0.0404026	0.0044515	0.1309			0.0734136	0.0665593	0.0918705	0.302848				0.0754758	0.0766101	0.123811	0.325712		0.00206222	0.0100509	0.0319406	0.0228642		0.00223789	0.010474	0.0320835	0.0263079
Carboplatin	Sell 52	94163	159690	220550	285790	91513	147350	194240	224710		-0.0123847	-0.0343443	-0.0454634	0.00968846			-0.0179694	-0.00615018	0.0463386	0.205617				0.0161065	0.0455843	0.0792527	0.221341		0.0340759	0.0517345	0.0329141	0.0157237		0.0336591	0.0500167	0.0314828	0.0158775
Cisplatin	Sell 53	95935	161000	219740	279590	93919	148580	197240	229270		-0.0314362	-0.0428295	-0.0416238	0.0311725			-0.037126	-0.014404	0.0498411	0.222851				-0.00976136	0.0376174	0.065032	0.20554		0.0273646	0.0520214	0.0151909	-0.017311		0.0265306	0.0498849	0.0145839	-0.017868
Dalcetrapib??JTT-705??	Sell 54	98009	163720	226600	291100	98951	155210	203710	229160		-0.0537346	-0.0604475	-0.0741419	-0.00871161			-0.0595474	-0.0315418	0.0201783	0.190858				-0.0638624	-0.00532646	0.0343625	0.205921		-0.00431502	0.0262153	0.0141842	0.0150633		-0.00409498	0.024721	0.0132051	0.0149333
Elesclomol	Sell 55	1683	2747	3677	4627	1623	2754	3366	3874		0.981905	0.982207	0.98257	0.983967			0.981806	0.982692	0.984101	0.987139				0.98255	0.982162	0.984044	0.986576		0.000744901	-0.000530338	-5.62997e-05	-0.000562858		0.041167	-0.0298062	-0.00323006	-0.0351054
Fluvastatin sodium (Lescol)	Sell 56	94820	160400	222410	281240	92232	152310	201330	224700		-0.0194484	-0.0389431	-0.0542803	0.025455			-0.0250721	-0.0106236	0.038296	0.218265				0.00837626	0.0134574	0.0456443	0.221376		0.0334483	0.0240811	0.00734837	0.00311114		0.0328102	0.0231784	0.00697003	0.0031924
IC-87114	Sell 57	88640	146850	207030	259060	87514	143620	191670	213620		0.0469953	0.0488229	0.0186249	0.102313			0.0417382	0.0747501	0.104799	0.279916				0.0591014	0.0697443	0.0914352	0.25977		0.0173632	-0.00500582	-0.0133641	-0.0201463		0.0182195	-0.00526276	-0.0136177	-0.0224425
Lenalidomide	Sell 58	81707	125690	173010	199430	73050	113750	147020	163320		0.121535	0.185881	0.179888	0.308941			0.116689	0.208072	0.251902	0.445664				0.21461	0.263218	0.303088	0.434068		0.0979209	0.0551465	0.0511853	-0.0115959		0.111468	0.0677376	0.0624127	-0.0167798
Mitoxantrone Hydrochloride	Sell 59	5080	4537	4006	3962	2667	2718	2665	2843		0.945383	0.970613	0.981011	0.986271			0.945082	0.971414	0.982678	0.988987				0.971326	0.982395	0.987367	0.990149		0.0262444	0.010981	0.00468922	0.0011613		0.480516	0.373668	0.246938	0.0845873
Nutlin-3	Sell 60	100470	169020	241550	357050	93264	158130	210210	256710		-0.0801938	-0.0947766	-0.145009	-0.23724			-0.0861526	-0.0649352	-0.0444657	0.00754304				-0.00271919	-0.0242399	0.00355085	0.110456		0.0834334	0.0406953	0.0480165	0.102913		0.0772393	0.0371723	0.0419355	0.0831792
Pelitinib (EKB-569)	Sell 61	71862	122870	178460	245990	67306	108030	149360	185440		0.227382	0.204146	0.154054	0.147602			0.22312	0.22584	0.228336	0.316246				0.276366	0.300268	0.291995	0.357418		0.0532455	0.0744283	0.063659	0.0411728		0.0689157	0.0935201	0.0752519	0.0483024
Ponatinib (AP24534)	Sell 62	35442	44594	63459	81239	24181	27911	32938	33646		0.618949	0.711156	0.699188	0.718493			0.616847	0.719029	0.725602	0.774188				0.74002	0.819215	0.843865	0.883411		0.123174	0.100186	0.118263	0.109223		0.323247	0.346851	0.393146	0.387993
SB 216763	Sell 63	94952	161620	227030	290850	91724	145250	198520	246590		-0.0208676	-0.0468453	-0.0761803	-0.00784531			-0.0264991	-0.0183104	0.018319	0.191553				0.013838	0.0591865	0.0589644	0.145523		0.040337	0.0774969	0.0406454	-0.0460295		0.0395125	0.074029	0.0377682	-0.0456712
SU11274	Sell 64	97532	160420	215860	277730	94032	139920	182420	216820		-0.0486062	-0.0390727	-0.0232316	0.0376177			-0.0543907	-0.0107496	0.0666182	0.228021				-0.0109763	0.0937099	0.135283	0.248681		0.0434144	0.10446	0.0686643	0.0206603		0.041402	0.100532	0.0671053	0.0214679
Topotecan HCl	Sell 65	4442	4711	4840	5430	2822	3358	3691	4211		0.952242	0.969486	0.977057	0.981184			0.951979	0.970318	0.979072	0.984907				0.96966	0.97825	0.982504	0.985408		0.0176807	0.0079319	0.00343195	0.0005014		0.370217	0.259942	0.149587	0.0266477
Y-27632 2HCl	Sell 66	95515	158600	235280	303650	94311	147690	194800	232600		-0.0269206	-0.0272842	-0.115287	-0.0521995			-0.0325855	0.000717528	-0.0173541	0.155974				-0.0139759	0.0433821	0.0765982	0.194001		0.0186096	0.0426646	0.0939523	0.0380272		0.0181217	0.0415314	0.0842404	0.0361406
VX-680 (MK-0457, Tozasertib)	Sell 67	82256	139610	200240	225480	67687	111340	145300	145890		0.115632	0.0957179	0.0508112	0.218673			0.110754	0.120367	0.134159	0.373255				0.27227	0.278828	0.311241	0.494466		0.161516	0.158462	0.177081	0.121211		0.182634	0.175235	0.186561	0.155134
CGS 9343B	Sell 68	115410	160550	237490	321800	95726	147040	196710	238020		-0.24082	-0.0399147	-0.125763	-0.115092			-0.247665	-0.0115687	-0.0269102	0.105524				-0.0291892	0.0475923	0.0675443	0.17522		0.218476	0.059161	0.0944545	0.0696957		0.176074	0.0568902	0.0839026	0.0625022
GSK 3787	Sell 69	92590	153670	219710	287970	94052	146430	195570	237020		0.00452726	0.00464843	-0.0414816	0.00213438			-0.000964155	0.0317797	0.0499708	0.199558				-0.0111913	0.0515434	0.0729482	0.178685		-0.0102271	0.0197637	0.0229774	-0.0208731		-0.0102737	0.019856	0.0220622	-0.0209177
MG 149	Sell 70	88930	150640	213130	276780	91251	143220	193230	236790		0.0438774	0.0242743	-0.0102907	0.0409097			0.0386031	0.0508707	0.0784228	0.230662				0.0189234	0.0723352	0.0840404	0.179482		-0.0196797	0.0214645	0.00561758	-0.0511798		-0.0205828	0.0219985	0.00556036	-0.0533629
S-(+)-Niguldipine hydrochloride	Sell 71	83201	137570	204200	283720	82511	131140	144190	211200		0.105472	0.108931	0.0320398	0.0168614			0.100538	0.13322	0.117036	0.211371				0.112891	0.15058	0.316503	0.268156		0.012353	0.0173597	0.199466	0.0567844		0.0138096	0.0194818	0.206069	0.0577583
U 73122	Sell 72	98091	150170	217540	392640	94185	147660	201090	257740		-0.0546162	0.0273186	-0.0311952	-0.360565			-0.0604339	0.053832	0.0593539	-0.091383				-0.0126212	0.0435764	0.046782	0.106887		0.0478127	-0.0102556	-0.0125719	0.19827		0.0453366	-0.0105436	-0.0121916	0.145726
3-Methyladenine	Sell 73	92216	151660	216900	289170	93319	145080	190410	228740		0.00854828	0.0176676	-0.0281615	-0.00202383			0.00307905	0.044444	0.0621213	0.196222				-0.00331052	0.0602876	0.0974079	0.207377		-0.00638957	0.0158436	0.0352866	0.0111541		-0.00644466	0.0161285	0.0343201	0.0111316
AZ628	Sell 74	78388	129900	192610	249000	76888	125140	176340	212710		0.157219	0.158612	0.0869793	0.137172			0.15257	0.181546	0.167152	0.307879				0.173346	0.189443	0.164103	0.262923		0.0207762	0.00789692	-0.00304827	-0.0449558		0.024652	0.00938558	-0.00333867	-0.0521029
Bafetinib (INNO-406)	Sell 75	90455	156650	226350	270690	92363	153190	199760	223350		0.0274815	-0.0146536	-0.0729569	0.0620126			0.0221167	0.0130038	0.0212593	0.247589				0.00696783	0.00775748	0.0530865	0.226054		-0.0151489	-0.0052463	0.0318272	-0.0215357		-0.015577	-0.00517054	0.0296631	-0.0229595
Bortezomib (Velcade)	Sell 76	1368	2419	3144	4383	1334	2064	2876	3471		0.985292	0.984332	0.985097	0.984812			0.985211	0.984759	0.986405	0.987817				0.985658	0.986631	0.986367	0.987972		0.000446682	0.00187232	-3.82741e-05	0.000155384		0.0303702	0.119497	-0.00256815	0.0102308
Cytarabine	Sell 77	47948	66657	87611	115310	29061	30786	29663	31887		0.484492	0.568249	0.584701	0.600431			0.481648	0.580018	0.621169	0.679484				0.687553	0.800593	0.85939	0.889506		0.205906	0.220575	0.238221	0.210022		0.399422	0.510885	0.573614	0.525621
Dasatinib (BMS-354825)	Sell 78	47709	54041	64838	71481	36547	38578	38881	34623		0.487061	0.649966	0.692651	0.752306			0.484232	0.659507	0.71964	0.801311				0.607068	0.750123	0.815694	0.880025		0.122837	0.0906157	0.0960546	0.0787141		0.239476	0.258877	0.312526	0.317788
Epirubicin Hydrochloride	Sell 79	5319	5491	5289	5641	3243	3479	3741	3983		0.942813	0.964434	0.974929	0.980453			0.942498	0.965403	0.97713	0.98432				0.965133	0.977466	0.982267	0.986198		0.0226354	0.0120627	0.00513642	0.00187796		0.395815	0.33916	0.204873	0.0960737
GDC-0879	Sell 80	103440	175860	241670	323100	103990	163820	213090	266720		-0.112126	-0.139081	-0.145578	-0.119597			-0.11826	-0.108032	-0.0449846	0.101911				-0.118039	-0.0610952	-0.0101011	0.0757693		0.000221641	0.0469365	0.0348835	-0.0261412		0.000199295	0.0412056	0.0304506	-0.0233488
INK 128	Sell 81	8149	13530	17539	20473	8554	14659	17263	18230		0.912387	0.912363	0.916861	0.929058			0.911903	0.914752	0.924161	0.943093				0.908032	0.905051	0.918169	0.93683		-0.00387101	-0.00970156	-0.00599215	-0.00626329		-0.044183	-0.110702	-0.0720735	-0.0882869
Lomustine (CeeNU)	Sell 82	93444	153050	218940	286530	93255	145190	192110	245660		-0.00465444	0.00866429	-0.0378316	0.00712423			-0.0101965	0.0356861	0.0533003	0.203561				-0.00262243	0.0595751	0.0893495	0.148746		0.00757408	0.023889	0.0360492	-0.0548148		0.00753899	0.0240978	0.0347351	-0.0552081
NPI-2358 (Plinabulin)	Sell 83	3373	4555	5406	5793	2951	3813	4238	4587		0.963736	0.970496	0.974374	0.979926			0.963535	0.971301	0.976624	0.983898				0.968273	0.975302	0.979911	0.984105		0.00473714	0.00400187	0.00328642	0.000207491		0.130628	0.13564	0.128246	0.0103364
OSI-930	Sell 84	92782	158500	219910	288620	96238	148220	200650	263900		0.00246299	-0.0266365	-0.0424296	-0.000117981			-0.00303981	0.00134759	0.049106	0.197751				-0.0346939	0.0399492	0.0488677	0.0855411		-0.0316541	0.0386016	-0.000238295	-0.11221		-0.0317322	0.0376001	-0.000228596	-0.112197
PF-04217903	Sell 85	109540	164560	247920	350480	90255	142040	194340	237710		-0.177709	-0.0658883	-0.175204	-0.214474			-0.184206	-0.0368343	-0.0720097	0.025805				0.0296318	0.0799783	0.0787787	0.176294		0.213838	0.116813	0.150788	0.150489		0.181571	0.109592	0.128308	0.123913
R406(free base)	Sell 86	86918	149900	220210	286410	86590	140990	190700	223000		0.0655092	0.0290675	-0.0438517	0.00754005			0.0603542	0.0555331	0.0478088	0.203894				0.0690357	0.0867793	0.0960332	0.227267		0.00868147	0.0312462	0.0482245	0.0233725		0.00929006	0.0321816	0.0461986	0.02355
SB939 (Pracinostat)	Sell 87	6090	9157	8755	7830	4660	6113	5743	5111		0.934524	0.940688	0.958499	0.972868			0.934163	0.942305	0.962143	0.978236				0.949898	0.960405	0.972777	0.98229		0.0157357	0.0180999	0.0106335	0.00405379		0.240328	0.305165	0.256222	0.149408
TAK-733	Sell 88	80798	128370	190070	253850	75394	115200	158450	188360		0.131308	0.168522	0.0990196	0.120366			0.126516	0.191186	0.178135	0.294398				0.189408	0.253826	0.248906	0.3473		0.0628926	0.0626403	0.0707719	0.0529022		0.0723992	0.0753361	0.0785499	0.0601411
Tosedostat (CHR2797)	Sell 89	106250	171650	232580	311130	101280	157830	206660	237820		-0.142337	-0.111812	-0.102489	-0.078119			-0.148639	-0.0815059	-0.00567928	0.135182				-0.0889025	-0.0222967	0.0203788	0.175913		0.0597361	0.0592092	0.026058	0.0407304		0.0522929	0.0532547	0.0236356	0.0377791
WAY-362450	Sell 90	94661	155010	221100	299830	89476	141270	192770	241960		-0.0177389	-0.00403102	-0.0480705	-0.0389626			-0.0233531	0.0233368	0.0439604	0.166592				0.0380071	0.0849657	0.0862209	0.161567		0.0613603	0.0616289	0.0422605	-0.00502493		0.0602908	0.0613814	0.0403222	-0.00483649
1,4-PB-ITU dihydrobromide	Sell 91	82721	128310	151550	185480	77897	116710	136110	150310		0.110633	0.16891	0.281614	0.35728			0.105727	0.191564	0.344696	0.484439				0.162498	0.244046	0.354804	0.47915		0.0567709	0.0524817	0.0101082	-0.00528941		0.0638329	0.0631481	0.0140707	-0.00822973
CGP 3466B	Sell 92	87800	145180	210750	278020	90323	141440	183760	221340		0.0560265	0.0596399	0.000991108	0.0366128			0.0508192	0.0852722	0.088714	0.227215				0.0289007	0.0838646	0.128931	0.233019		-0.0219185	-0.0014076	0.0402167	0.0058038		-0.0232194	-0.00149687	0.0402566	0.00602437
HLI 373	Sell 93	86210	142130	208630	261670	84307	135030	179910	210160		0.0731212	0.0793953	0.0110405	0.0932684			0.0680082	0.104489	0.0978809	0.272661				0.0935812	0.125383	0.147181	0.271759		0.0255729	0.0208943	0.0492997	-0.000902074		0.0275904	0.0226963	0.0498501	-0.000994864
NF??B Activation Inhibitor III	Sell 94	78789	132770	199600	251350	79758	133330	173240	202060		0.152907	0.140022	0.053845	0.129029			0.148235	0.163463	0.136927	0.301347				0.142489	0.136395	0.178798	0.299827		-0.00574522	-0.0270685	0.0418714	-0.00151967		-0.00678228	-0.0314758	0.0442542	-0.0017448
SA4503	Sell 95	95991	168430	243220	374590	91078	153430	203020	251840		-0.0320383	-0.0909551	-0.152925	-0.298019			-0.0377314	-0.0612178	-0.0516868	-0.0412112				0.0207834	0.00620295	0.0376333	0.127331		0.0585148	0.0674208	0.0893201	0.168542		0.0566983	0.0617998	0.0774726	0.129846
UNC 0224	Sell 96	97503	165880	237380	356380	94827	156480	209290	265930		-0.0482944	-0.0744382	-0.125242	-0.234918			-0.0540772	-0.0451512	-0.0264345	0.00940538				-0.0195236	-0.0135525	0.00791188	0.0785068		0.0345536	0.0315987	0.0343464	0.0691014		0.0329617	0.0294095	0.0305236	0.0559563
(-)-Epigallocatechin gallate	Sell 97	94325	164530	243400	323230	91264	148830	200160	251970		-0.0141264	-0.065694	-0.153778	-0.120048			-0.0197207	-0.0366453	-0.0524651	0.101549				0.0187836	0.0359981	0.0511904	0.126881		0.0385044	0.0726434	0.103656	0.0253314		0.037968	0.0681653	0.0898401	0.0226164
Aminoglutethimide (Cytadren)	Sell 98	94752	163290	244900	323870	93651	149150	197410	252150		-0.0187173	-0.0576623	-0.160889	-0.122265			-0.0243369	-0.0288325	-0.0589511	0.0997702				-0.00687999	0.0339254	0.0642261	0.126257		0.0174569	0.0627579	0.123177	0.0264866		0.0171362	0.0593364	0.106106	0.023601
AZD6244 (Selumetinib)	Sell 99	82190	137090	213280	252000	79076	124730	168150	206210		0.116342	0.11204	-0.0110017	0.126777			0.111467	0.136244	0.0777742	0.29954				0.149822	0.192099	0.202926	0.285447		0.0383545	0.0558542	0.125152	-0.0140934		0.0434042	0.0629018	0.12379	-0.0161395
Bleomycin sulfate	Sell 100	81941	132720	183110	216850	69371	106270	130700	144550		0.119019	0.140346	0.132012	0.248577			0.114159	0.163778	0.20823	0.397243				0.254164	0.311668	0.380449	0.499109		0.140005	0.14789	0.172219	0.101866		0.158919	0.172034	0.198412	0.135564
Clofarabine	Sell 101	6567	6449	6011	5941	6929	5971	4958	4324		0.929396	0.958229	0.971506	0.979413			0.929006	0.959367	0.974008	0.983486				0.925504	0.961325	0.976498	0.985017		-0.00350253	0.0019575	0.00248946	0.00153021		-0.0496077	0.046862	0.087369	0.0743305
Danusertib (PHA-739358)	Sell 102	73891	114630	156230	182420	56010	81993	99111	105500		0.205568	0.257518	0.25943	0.367883			0.201185	0.277757	0.324459	0.492945				0.397814	0.468915	0.530189	0.634424		0.196628	0.191158	0.205729	0.141479		0.247508	0.257458	0.277799	0.223818
Exemestane	Sell 103	96210	159930	232050	283220	94060	145910	190090	236950		-0.0343928	-0.0358989	-0.0999763	0.0185939			-0.0400989	-0.00766233	-0.00338755	0.212761				-0.0112773	0.0549115	0.0989248	0.178927		0.0288216	0.0625738	0.102312	-0.0338336		0.0278633	0.0604054	0.0930132	-0.0344746
Fludarabine (Fludara)	Sell 104	90959	154250	224660	296030	92564	138190	183390	235290		0.0220628	0.000891649	-0.0649458	-0.0257949			0.0166681	0.0281253	0.0285669	0.177154				0.00480679	0.104916	0.130685	0.18468		-0.0118613	0.0767902	0.102118	0.00752528		-0.0121289	0.0768587	0.0958899	0.00733605
Idarubicin HCl	Sell 105	3509	4127	4839	5646	2573	3261	3921	4355		0.962273	0.973269	0.977062	0.980436			0.962065	0.973997	0.979076	0.984306				0.972337	0.978878	0.981413	0.984909		0.0102714	0.00488061	0.00233736	0.000602809		0.272259	0.18258	0.101899	0.0308116
MDV3100 (Enzalutamide)	Sell 106	91245	149210	219670	295650	91407	140610	186430	236050		0.0189879	0.0335367	-0.041292	-0.0244781			0.0135763	0.0598806	0.0501438	0.178211				0.0172462	0.0892407	0.116274	0.182046		0.00366991	0.0293601	0.0661304	0.0038355		0.00374095	0.0303789	0.063508	0.00374386
MK-0752	Sell 107	89809	148060	223680	297920	92928	143630	192900	247710		0.0344269	0.0409855	-0.0603004	-0.0323441			0.0291004	0.0671263	0.0328045	0.171901				0.000893282	0.0696795	0.0856047	0.141642		-0.0282072	0.00255319	0.0528002	-0.0302587		-0.0292129	0.00266231	0.0497974	-0.0293107
NVP-BSK805	Sell 108	87886	143580	201600	328940	89196	138020	182490	220170		0.0551019	0.0700034	0.0443644	-0.139834			0.0498895	0.0953532	0.128279	0.0856777				0.0410175	0.106017	0.134951	0.237073		-0.00887192	0.0106634	0.00667204	0.151395		-0.00938929	0.0114661	0.00698179	0.132822
PI-103	Sell 109	15219	18646	23040	30478	34181	57861	78791	99653		0.836374	0.879226	0.890785	0.894388			0.835472	0.882518	0.900375	0.915283				0.632506	0.625223	0.626511	0.654685		-0.202966	-0.257296	-0.273864	-0.260598		-1.24043	-2.13039	-2.50756	-2.46752
Procarbazine hydrochloride (Matulane)	Sell 110	87283	143990	209430	330070	88797	137760	184430	237390		0.061585	0.0673477	0.00724825	-0.143749			0.0564083	0.09277	0.0944217	0.0825367				0.0453073	0.107701	0.125755	0.177403		-0.011101	0.0149307	0.031333	0.0948661		-0.0118295	0.0160089	0.0315617	0.0829431
SB 431542	Sell 111	90275	143740	222520	307880	88554	138650	184580	227750		0.0294168	0.068967	-0.0548017	-0.0668572			0.0240627	0.0943451	0.0378203	0.144216				0.0479199	0.101936	0.125044	0.210807		0.0238573	0.00759087	0.0872233	0.066591		0.0245804	0.00815317	0.0826916	0.0624179
SB 743921	Sell 112	3547	4576	4973	5749	2947	3778	3819	4260		0.961865	0.97036	0.976427	0.980079			0.961654	0.971168	0.978497	0.98402				0.968316	0.975529	0.981897	0.985238		0.00666121	0.00436089	0.00340029	0.0012183		0.174673	0.14713	0.144243	0.0611557
Toremifene Citrate (Fareston, Acapodene)	Sell 113	83354	138770	212820	284460	84182	136440	176530	198450		0.103827	0.101159	-0.00882122	0.0142971			0.0988836	0.125659	0.0797632	0.209314				0.0949251	0.116251	0.163203	0.312337		-0.00395853	-0.00940873	0.0834394	0.103022		-0.00441715	-0.0104676	0.0827098	0.104517
YM155	Sell 114	1063	1708	2407	3067	1075	1863	2403	2660		0.988571	0.988937	0.98859	0.989372			0.988508	0.989238	0.989592	0.991475				0.988442	0.987933	0.988609	0.990783		-6.59715e-05	-0.00130552	-0.000982932	-0.000692318		-0.00577242	-0.118007	-0.0861481	-0.0651429
Adrucil (Fluorouracil)	Sell 115	87761	151630	209720	332740	88234	141210	172190	209230		0.0564458	0.0178619	0.00587357	-0.153001			0.0512408	0.044633	0.0931677	0.0751152				0.0513604	0.0853544	0.183775	0.274982		0.000119594	0.0407213	0.0906077	0.199867		0.000126749	0.0414619	0.091143	0.173345
CCT 018159	Sell 116	91128	162010	235340	324870	88589	147880	193210	235860		0.0202458	-0.0493714	-0.115572	-0.12573			0.0148411	-0.0207677	-0.0176136	0.0969906				0.0475436	0.0421514	0.0841352	0.182705		0.0327025	0.0629191	0.101749	0.0857139		0.0333783	0.0599588	0.0912077	0.0761407
GSK 650394	Sell 117	95666	161860	222220	285260	81024	127740	163000	190850		-0.0285441	-0.0483999	-0.0533796	0.011525			-0.0342179	-0.0198226	0.0391175	0.207091				0.128878	0.172602	0.227338	0.338672		0.163096	0.192425	0.188221	0.131581		0.15857	0.183541	0.178683	0.133115
Pentostatin	Sell 118	95045	165810	241950	316990	86243	143260	186100	228890		-0.0218674	-0.0739848	-0.146905	-0.0984249			-0.0275045	-0.0447101	-0.0461953	0.118894				0.0727664	0.0720761	0.117838	0.206857		0.100271	0.116786	0.164034	0.0879628		0.0981252	0.108741	0.143023	0.0800809
SMER 3	Sell 119	79623	117990	170230	207750	46880	72970	97883	120500		0.143941	0.235755	0.193066	0.28011			0.139218	0.256587	0.263923	0.422538				0.495974	0.527359	0.53601	0.582447		0.356756	0.270772	0.272087	0.159909		0.416742	0.3543	0.337186	0.22213
VER 155008	Sell 120	86551	147450	229640	305500	81819	134590	187970	240890		0.069455	0.0449366	-0.0885523	-0.0586101			0.0643218	0.0709697	0.00703333	0.150832				0.120331	0.128233	0.108974	0.165275		0.0560089	0.0572637	0.101941	0.0144431		0.0601894	0.059958	0.0936481	0.0136435
A-769662	Sell 121	90231	157020	222290	285440	87263	141490	184990	233360		0.0298898	-0.0170502	-0.0537114	0.0109013			0.0245383	0.0106725	0.0388148	0.20659				0.0618	0.0835407	0.1231	0.191367		0.0372617	0.0728682	0.0842853	-0.0152229		0.0384097	0.0716466	0.0799889	-0.0153907
Andarine (GTX-007)	Sell 122	87302	148230	219280	287490	93820	148620	193250	251820		0.0613807	0.0398844	-0.0394433	0.00379766			0.0562029	0.0660552	0.0518301	0.200892				-0.00869697	0.0373583	0.0839456	0.1274		-0.0648999	-0.0286969	0.0321155	-0.0734918		-0.069144	-0.029889	0.0308968	-0.073772
Barasertib (AZD1152-HQPA)	Sell 123	83824	143980	201820	193930	78933	131560	156320	134190		0.0987741	0.0674125	0.0433216	0.327999			0.0938026	0.092833	0.127327	0.460952				0.151359	0.147859	0.259003	0.535009		0.0575566	0.0550264	0.131676	0.0740568		0.0638648	0.059004	0.137639	0.110203
Bosutinib (SKI-606)	Sell 124	68501	117490	170920	219700	62045	111060	141290	164240		0.263518	0.238994	0.189795	0.238702			0.259455	0.259737	0.260939	0.389321				0.332929	0.280642	0.330249	0.43088		0.0734738	0.0209049	0.0693098	0.0415587		0.0997632	0.0274701	0.0855461	0.0545893
Crenolanib (CP-868596)	Sell 125	89562	143510	211340	265920	69065	101550	129470	139560		0.0370825	0.0704568	-0.00180564	0.0785414			0.0317707	0.0957943	0.0861628	0.260848				0.257454	0.34224	0.386279	0.516401		0.225683	0.246446	0.300116	0.255552		0.234375	0.265126	0.299575	0.277335
Daunorubicin HCl (Daunomycin HCl)	Sell 126	2727	3874	4277	4869	2014	2841	3408	3671		0.970681	0.974907	0.979726	0.983128			0.970519	0.975591	0.981506	0.986466				0.978347	0.981598	0.983845	0.987279		0.00782749	0.00600697	0.00233902	0.000813236		0.266976	0.239391	0.11537	0.0482006
Erlotinib HCl	Sell 127	25046	43984	72866	109400	26792	45628	65202	90853		0.73072	0.715107	0.654597	0.62091			0.729235	0.722872	0.684926	0.695912				0.711948	0.704458	0.690926	0.685179		-0.0172865	-0.0184141	0.00599948	-0.0107328		-0.0641953	-0.0646352	0.0173695	-0.028312
GW3965 HCl	Sell 128	82645	134800	218300	353190	77989	119780	163840	222900		0.11145	0.126873	-0.0347978	-0.223864			0.106548	0.150673	0.0560676	0.0182723				0.161509	0.224161	0.223357	0.227613		0.0549601	0.0734879	0.167289	0.209341		0.0618537	0.0841663	0.161663	0.171049
Ispinesib (SB-715992)	Sell 129	3832	4909	5857	6627	3246	4225	4192	4608		0.958801	0.968203	0.972236	0.977036			0.958573	0.96907	0.974674	0.98158				0.965101	0.972634	0.980129	0.984032		0.0065276	0.00356369	0.0054546	0.00245291		0.158439	0.112078	0.196465	0.106817
Lonidamine	Sell 130	84242	139840	227130	305760	84806	131710	175640	218070		0.09428	0.0942281	-0.0766543	-0.059511			0.0892837	0.118918	0.0178866	0.150109				0.0882162	0.146888	0.167421	0.24435		-0.00106749	0.0279701	0.149535	0.0942411		-0.00117861	0.0308799	0.138888	0.0889477
NU7441(KU-57788)	Sell 131	73855	127230	204340	289700	63998	105360	139190	167070		0.205955	0.175906	0.0313761	-0.00386037			0.201575	0.198369	0.116431	0.194749				0.311931	0.317562	0.340204	0.421074		0.110357	0.119193	0.223773	0.226324		0.138981	0.144635	0.231021	0.225454
Oxaliplatin (Eloxatin)	Sell 132	36014	67117	107820	155860	30232	55822	83556	113140		0.612799	0.56527	0.488906	0.459918			0.610663	0.57712	0.533785	0.566771				0.674963	0.63843	0.603923	0.60795		0.0643006	0.0613101	0.0701384	0.0411792		0.166065	0.14103	0.137232	0.0762463
PF-3845	Sell 133	20543	31442	35306	37013	65173	109390	127530	131500		0.779134	0.796344	0.832641	0.871744			0.777915	0.801895	0.847336	0.897119				0.299299	0.291459	0.395475	0.54433		-0.478617	-0.510436	-0.451861	-0.352789		-2.167	-2.50636	-2.69994	-2.75065
Saracatinib (AZD0530)	Sell 134	105970	176990	247440	383850	109180	171020	213840	259610		-0.139327	-0.1464	-0.172929	-0.330106			-0.145612	-0.115151	-0.0699341	-0.0669503				-0.173839	-0.107731	-0.0136563	0.100407		-0.028227	0.00742033	0.0562778	0.167357		-0.0247752	0.00647273	0.0479806	0.125822
SGI-1776 free base	Sell 135	80785	136590	201200	289760	78710	135150	175560	212110		0.131448	0.115279	0.0462606	-0.00406828			0.126656	0.139395	0.130008	0.194582				0.153757	0.124606	0.167801	0.265002		0.0271004	-0.0147885	0.0377924	0.0704199		0.0312018	-0.0167155	0.0396255	0.0701345
TAME	Sell 136	94946	152180	228010	347820	93180	154220	202370	264280		-0.0208031	0.0142995	-0.0808257	-0.205256			-0.0264342	0.0411677	0.0140815	0.0331988				-0.00181607	0.00108596	0.0407145	0.0842243		0.0246181	-0.0400817	0.026633	0.0510255		0.0241164	-0.0406632	0.0246413	0.0423358
TPCA-1	Sell 137	74714	118990	173880	219510	61944	99478	127140	143580		0.196719	0.229278	0.175764	0.23936			0.192288	0.250286	0.24814	0.38985				0.334015	0.355661	0.397324	0.502471		0.141727	0.105375	0.149184	0.112621		0.176435	0.136722	0.180996	0.148061
WP1130	Sell 138	90678	144520	215050	341190	90364	145140	186660	235840		0.0250839	0.0639148	-0.019392	-0.182282			0.0197059	0.0894306	0.0701207	0.0516275				0.0284599	0.059899	0.115184	0.182774		0.00875396	-0.0295317	0.0450632	0.131146		0.00897919	-0.0315481	0.0442059	0.110926
4-Phenylbutyrate	Sell 139	89817	147500	213340	333160	89502	144470	184830	232360		0.0343409	0.0446128	-0.0112862	-0.154457			0.029014	0.0706547	0.0775148	0.0739477				0.0377276	0.0642387	0.123859	0.194833		0.00871364	-0.00641602	0.0463438	0.120885		0.00902352	-0.00671562	0.0458266	0.104711
Fenretinide	Sell 140	22626	92116	165290	286520	27558	96594	144850	203380		0.756739	0.403346	0.216483	0.00715888			0.755397	0.41961	0.285284	0.203588				0.703713	0.374341	0.313374	0.295253		-0.051684	-0.0452685	0.0280903	0.0916649		-0.212463	-0.0758706	0.0358516	0.0923259
ITX 3	Sell 141	89239	144310	214600	313730	85405	137420	178540	218890		0.0405552	0.065275	-0.0172589	-0.0871285			0.0352626	0.0907538	0.0720665	0.127955				0.0817761	0.109903	0.153675	0.241508		0.0465136	0.0191492	0.0816082	0.113553		0.0484797	0.0204864	0.0802237	0.104452
NSC 23766	Sell 142	86855	143070	215590	319440	84457	137460	176240	215110		0.0661866	0.0733068	-0.0219517	-0.106915			0.0610353	0.0985666	0.0677857	0.112084				0.0919684	0.109644	0.164577	0.254607		0.0309331	0.0110773	0.0967916	0.142523		0.0331256	0.0119536	0.0947125	0.128757
SR 33805	Sell 143	87401	143600	212140	326700	80441	131980	172990	202510		0.0603163	0.0698738	-0.00559785	-0.132072			0.0551326	0.0952272	0.0827036	0.091904				0.135146	0.145139	0.179983	0.298268		0.0800134	0.0499117	0.0972796	0.206364		0.0851493	0.0536612	0.0967381	0.182289
Lapatinib Ditosylate (Tykerb)	Sell 144	91487	146570	215980	337270	86416	134780	178630	208570		0.0163861	0.0506366	-0.0238004	-0.168699			0.0109601	0.0765143	0.0660994	0.0625236				0.0709064	0.127003	0.153248	0.277269		0.0599464	0.0504885	0.0871488	0.214745		0.060945	0.0531814	0.0851228	0.183748
17-DMAG HCl (Alvespimycin)	Sell 145	5234	3274	3110	3962	4056	2755	2561	3019		0.943727	0.978794	0.985258	0.986271			0.943417	0.979372	0.986552	0.988987				0.956392	0.982155	0.98786	0.989539		0.0129756	0.00278362	0.00130789	0.000551429		0.230583	0.131264	0.0887175	0.0401652
Amuvatinib (MP-470)	Sell 146	50354	81656	110900	163330	49726	80783	105910	126760		0.458624	0.471098	0.474306	0.434033			0.455637	0.485514	0.520467	0.546008				0.465376	0.476752	0.49796	0.560755		0.00973832	-0.00876222	-0.0225073	0.0147472		0.0179881	-0.0165668	-0.0428144	0.0260567
AZD7762	Sell 147	5380	6941	8620	11035	3325	4481	5525	6213		0.942157	0.955042	0.959139	0.961762			0.941838	0.956267	0.962727	0.969327				0.964252	0.970976	0.97381	0.978471		0.0224132	0.0147084	0.0110831	0.0091438		0.387487	0.327158	0.271239	0.239127
BMS 777607	Sell 148	89658	151640	237730	348960	88205	138000	176810	213820		0.0360504	0.0177971	-0.126901	-0.209206			0.0307329	0.04457	-0.027948	0.03003				0.0516722	0.106146	0.161875	0.259077		0.0209393	0.0615762	0.189823	0.229047		0.0217224	0.0626919	0.168447	0.189419
Coenzyme Q10(CoQ10)	Sell 149	85513	142030	219260	311430	80772	132650	175230	213810		0.080615	0.0800431	-0.0393485	-0.0791586			0.0755433	0.105119	0.0519166	0.134348				0.131587	0.140799	0.169365	0.259112		0.0560441	0.03568	0.117448	0.124763		0.0609582	0.0387844	0.113002	0.115611
Dapagliflozin	Sell 150	86950	144270	205370	329850	85234	135240	176930	207080		0.0651652	0.0655341	0.0264937	-0.142987			0.0600083	0.0910058	0.111977	0.0831482				0.0836146	0.124023	0.161307	0.282432		0.0236063	0.0330175	0.0493294	0.199284		0.0252519	0.035333	0.0506719	0.174354
Ezetimibe (Zetia)	Sell 151	83668	136870	202770	291540	79841	128120	165360	192840		0.100451	0.113465	0.0388183	-0.0102363			0.095489	0.137631	0.12322	0.189635				0.141597	0.170141	0.216151	0.331776		0.0461079	0.0325104	0.0929317	0.142141		0.0512567	0.0366713	0.0966849	0.140701
Flutamide (Eulexin)	Sell 152	79055	135360	188840	273600	76770	121810	149520	177580		0.150048	0.123246	0.10485	0.0519289			0.145359	0.147145	0.183453	0.239501				0.174615	0.211012	0.291237	0.384655		0.0292556	0.0638675	0.107784	0.145154		0.0344203	0.0728454	0.120409	0.153104
Imatinib (Gleevec)	Sell 153	94065	162650	213400	306250	101120	162530	195560	239140		-0.0113311	-0.0535168	-0.0115706	-0.061209			-0.01691	-0.0248001	0.0772553	0.148747				-0.0871822	-0.0527396	0.0729956	0.171339		-0.0702723	-0.0279395	-0.00425973	0.0225919		-0.0694849	-0.0265202	-0.004211	0.0212888
Medroxyprogesterone acetate	Sell 154	83100	129410	179260	272430	83521	127290	163720	191480		0.106558	0.161785	0.150262	0.0559832			0.10163	0.184633	0.224877	0.242753				0.102032	0.175517	0.223925	0.336489		0.000402229	-0.00911638	-0.000951839	0.0937359		0.000450201	-0.010876	-0.00112015	0.0992947
MK-1775	Sell 155	13034	16270	18039	18547	10746	11482	9606	8292		0.859866	0.894616	0.914491	0.935731			0.859093	0.897488	0.921999	0.948447				0.884465	0.925629	0.954465	0.971267		0.0253723	0.0281403	0.032466	0.0228201		0.181057	0.267026	0.379677	0.355074
Obatoclax mesylate (GX15-070)	Sell 156	81588	140130	201310	291510	79725	129290	159950	189680		0.122814	0.0923497	0.0457391	-0.0101323			0.117975	0.11709	0.129533	0.189718				0.142844	0.162563	0.241796	0.342726		0.0248688	0.0454721	0.112263	0.153008		0.0283506	0.0500987	0.117644	0.151473
PIK-75	Sell 157	3464	4760	5149	6147	2879	3909	4095	4364		0.962757	0.969169	0.975592	0.9787			0.962552	0.970009	0.977736	0.982914				0.969047	0.974681	0.980589	0.984878		0.00649502	0.00467169	0.002853	0.0019642		0.174396	0.151524	0.11689	0.0922143
Quercetin (Sophoretin)	Sell 158	87957	146310	207950	317810	88335	141710	182450	227820		0.0543385	0.0523206	0.0142638	-0.101266			0.0491219	0.0781525	0.100821	0.116615				0.0502745	0.0821158	0.13514	0.210564		0.0011526	0.00396329	0.0343191	0.0939499		0.00121883	0.0041821	0.0348158	0.0853107
SB 525334	Sell 159	90385	144870	207080	303860	88487	142330	184460	233870		0.0282341	0.0616478	0.0183878	-0.0529272			0.0228735	0.0872254	0.104583	0.15539				0.0486403	0.0780999	0.125612	0.1896		0.0257668	-0.00912551	0.0210293	0.0342101		0.0265154	-0.00972503	0.0214233	0.0324905
Tie2 kinase inhibitor	Sell 160	83561	140660	215140	288510	83721	134850	176010	218450		0.101602	0.0889168	-0.0198186	0.000263188			0.0966458	0.113751	0.0697315	0.198057				0.0998815	0.126549	0.165668	0.243033		0.00323569	0.0127982	0.0959361	0.0449762		0.00360162	0.0140473	0.0940717	0.044988
Torin 1	Sell 161	9329	18135	28230	37641	8955	18847	26380	34806		0.8997	0.882536	0.866183	0.869567			0.899147	0.885738	0.877933	0.895373				0.903721	0.877924	0.874952	0.879391		0.00457432	-0.0078136	-0.00298102	-0.0159818		0.0456064	-0.0665191	-0.0222768	-0.122529
Vismodegib (GDC-0449)	Sell 162	85806	142810	205730	288200	82119	133150	169950	202970		0.0774648	0.0749908	0.0247872	0.00133739			0.0723757	0.100205	0.110421	0.198919				0.117105	0.137561	0.194394	0.296674		0.0447295	0.0373559	0.083973	0.0977554		0.0484854	0.0403843	0.0861074	0.0978863
AZ 23	Sell 163	89602	147650	217710	313660	82774	127570	164380	195340		0.0366525	0.0436412	-0.0320011	-0.0868859			0.0313383	0.0697096	0.0586188	0.12815				0.110063	0.173703	0.220797	0.323113		0.0787248	0.103994	0.162178	0.194963		0.08172	0.108739	0.157149	0.179378
CD 437	Sell 164	22560	25300	29426	35537	24433	30508	34190	44123		0.757448	0.836127	0.860513	0.876858			0.75611	0.840594	0.872762	0.901221				0.737311	0.802394	0.837931	0.847106		-0.0187994	-0.0382001	-0.0348309	-0.0541151		-0.0775067	-0.233108	-0.249708	-0.439453
GSK837149A	Sell 165	82378	140640	225040	296140	83803	134360	169870	201030		0.114321	0.0890464	-0.0667471	-0.0261761			0.109435	0.113877	0.0269238	0.176849				0.0989999	0.129723	0.194773	0.303396		-0.010435	0.0158461	0.167849	0.126548		-0.0117819	0.017395	0.157347	0.12332
PF 477736	Sell 166	22802	28245	30068	28662	23168	27991	27474	23537		0.754846	0.817051	0.85747	0.900681			0.753494	0.822038	0.869986	0.920331				0.750911	0.818697	0.869766	0.91844		-0.00258265	-0.0033416	-0.00021932	-0.0018908		-0.0105348	-0.0182653	-0.00153876	-0.0190377
SB 265610	Sell 167	86744	143370	227910	315870	85600	139030	181820	225730		0.06738	0.0713636	-0.0803517	-0.0945439			0.0622353	0.0966764	0.0145139	0.122007				0.0796796	0.0994747	0.138127	0.217807		0.0174443	0.00279829	0.123613	0.0957996		0.0187046	0.00301333	0.114419	0.0875247
XL-184 free base (Cabozantinib)	Sell 168	85074	138150	203150	298970	82605	127060	163660	191460		0.0853348	0.105175	0.0370171	-0.0359825			0.0802892	0.129566	0.121576	0.168982				0.11188	0.177007	0.22421	0.336558		0.0315909	0.047441	0.102633	0.167576		0.0345382	0.0530171	0.106579	0.161755
Abiraterone (CB-7598)	Sell 169	89738	157840	243350	335790	93570	152050	196920	241440		0.0351903	-0.0223615	-0.153541	-0.16357			0.029868	0.00550602	-0.0522489	0.0666374				-0.00600912	0.0151415	0.0665488	0.163369		-0.0358771	0.00963547	0.118798	0.0967315		-0.0371857	0.00942472	0.102985	0.0831333
APO866 (FK866)	Sell 170	1681	2369	3358	4330	1505	2343	2960	3355		0.981927	0.984656	0.984082	0.984996			0.981827	0.985074	0.98548	0.987964				0.983819	0.984824	0.985969	0.988374		0.00199195	-0.000249853	0.000488884	0.000410025		0.110216	-0.0162829	0.0307131	0.0273274
BIRB 796 (Doramapimod)	Sell 171	67571	112450	167150	230740	67628	109640	143450	170860		0.273517	0.271639	0.207666	0.200446			0.269509	0.291492	0.277241	0.358635				0.272904	0.28984	0.32001	0.407941		0.00339473	-0.00165273	0.0427693	0.0493061		0.00467283	-0.00226911	0.0539789	0.061667
BX-795	Sell 172	86167	133250	137060	155170	72309	107830	107340	110220		0.0735835	0.136913	0.350301	0.462309			0.0684731	0.160439	0.407351	0.568689				0.222577	0.301563	0.491181	0.618069		0.154103	0.141124	0.0838304	0.0493796		0.166344	0.163511	0.129029	0.0918364
Crizotinib (PF-02341066)	Sell 173	78672	124560	147560	167670	82359	119940	127140	125150		0.154165	0.1932	0.300528	0.418995			0.149499	0.215192	0.361948	0.533944				0.114525	0.223124	0.397324	0.566334		-0.0349745	0.00793292	0.0353755	0.0323896		-0.0413491	0.00983256	0.0505745	0.0557475
DCC-2036 (Rebastinib)	Sell 174	84924	136860	188990	283190	84848	134780	167040	204020		0.0869475	0.11353	0.104139	0.0186979			0.0819108	0.137694	0.182805	0.212844				0.0877646	0.127003	0.208188	0.293036		0.00585386	-0.0106908	0.0253832	0.0801911		0.0064113	-0.01206	0.0283338	0.0817191
Estrone	Sell 175	84134	147280	205850	324870	90432	147630	190840	228360		0.0954412	0.0460377	0.0242184	-0.12573			0.0904513	0.0720408	0.109902	0.0969906				0.0277288	0.0437707	0.0953696	0.208693		-0.0627225	-0.0282701	-0.014532	0.111703		-0.0693404	-0.0296344	-0.0148927	0.0992268
Hydrocortisone (Cortisol)	Sell 176	64854	107430	164260	240310	66850	109920	149050	184140		0.302728	0.304154	0.221366	0.167284			0.298882	0.323122	0.289737	0.332034				0.281268	0.288026	0.293465	0.361923		-0.0176134	-0.0350956	0.0037275	0.0298894		-0.0252604	-0.0504359	0.00478722	0.0358939
Itraconazole (Sporanox)	Sell 177	84152	140960	196660	290210	83550	131710	171200	198710		0.0952476	0.0869737	0.0677813	-0.0056276			0.0902567	0.111861	0.149639	0.193332				0.10172	0.146888	0.188468	0.311436		0.0114633	0.0350268	0.0388289	0.118104		0.0126701	0.0383635	0.0416521	0.117443
LY2109761	Sell 178	91445	158170	230540	333750	94827	151170	200470	253620		0.0168376	-0.024499	-0.0928186	-0.156501			0.0114141	0.00342681	0.00314171	0.0723078				-0.0195236	0.0208414	0.0497209	0.121163		-0.0309378	0.0174146	0.0465792	0.0488553		-0.0314676	0.0169982	0.042623	0.042244
MLN9708	Sell 179	1424	2459	3283	4518	1448	2251	3014	3455		0.98469	0.984073	0.984438	0.984344			0.984606	0.984507	0.985804	0.987442				0.984432	0.98542	0.985713	0.988028		-0.000173578	0.000913108	-9.13913e-05	0.000586073		-0.0113375	0.0573292	-0.00587263	0.0374352
PAC-1	Sell 180	78034	133410	205410	305110	79090	129150	175050	216660		0.161025	0.135877	0.0263041	-0.0572587			0.156397	0.159431	0.111804	0.151916				0.149671	0.163469	0.170218	0.249236		-0.00672537	0.00403861	0.058414	0.0973202		-0.00801618	0.00467365	0.0599921	0.0920496
PF-562271	Sell 181	65190	83791	90453	88408	71575	102580	121180	130940		0.299116	0.457269	0.57123	0.693651			0.295249	0.472063	0.60888	0.754261				0.230468	0.335569	0.425576	0.54627		-0.0647814	-0.136494	-0.183304	-0.207991		-0.0924281	-0.251494	-0.427511	-0.678934
SB 203580	Sell 182	47058	93205	156450	230240	52008	99087	142360	180670		0.49406	0.396292	0.258387	0.202179			0.491269	0.412748	0.323508	0.360024				0.440841	0.358194	0.325177	0.373947		-0.0504285	-0.0545548	0.00166925	0.013923		-0.099673	-0.0903662	0.00225084	0.0174512
SGX-523	Sell 183	84644	147220	224310	290290	87303	141260	180920	224570		0.0899579	0.0464264	-0.0632868	-0.00590482			0.0849378	0.0724189	0.0300803	0.193109				0.0613699	0.0850305	0.142393	0.221826		-0.0235678	0.0126116	0.112313	0.028717		-0.0258975	0.0132256	0.105628	0.0285484
Tamoxifen Citrate (Nolvadex)	Sell 184	83154	143350	215730	270090	86036	138440	174690	210540		0.105978	0.0714931	-0.0226154	0.0640917			0.101046	0.0968024	0.0671804	0.249257				0.074992	0.103296	0.171925	0.270443		-0.0260538	0.00649383	0.104744	0.0211854		-0.0291422	0.00699384	0.102428	0.0226362
Vinorelbine (Navelbine)	Sell 185	2738	3640	4214	4807	2323	3112	3505	3598		0.970563	0.976423	0.980025	0.983343			0.9704	0.977066	0.981779	0.986638				0.975024	0.979843	0.983385	0.987532		0.00462422	0.0027773	0.0016068	0.000893858		0.157087	0.117797	0.0804388	0.0536624
WYE-354	Sell 186	50794	95644	131880	176620	56252	105770	137440	163530		0.453893	0.380495	0.374855	0.387981			0.450881	0.397381	0.429749	0.509067				0.395212	0.314906	0.348499	0.43334		-0.0556686	-0.0824746	-0.0812497	-0.0757263		-0.101937	-0.13313	-0.129969	-0.123732
Anagrelide	Sell 187	83560	140910	217330	289800	84281	136350	173450	218350		0.101612	0.0872975	-0.0301998	-0.00420688			0.0966566	0.112176	0.0602619	0.194471				0.0938607	0.116834	0.177803	0.24338		-0.00279591	0.0046576	0.117541	0.0489084		-0.00311214	0.00510309	0.114095	0.0487035
FR 180204	Sell 188	88904	148890	219690	299990	84439	132300	170950	213980		0.0441569	0.0356094	-0.0413868	-0.039517			0.0388841	0.0618968	0.0500573	0.166147				0.092162	0.143066	0.189653	0.258522		0.0532778	0.0811694	0.139596	0.0923753		0.0557391	0.0841665	0.134048	0.0888637
JK 184	Sell 189	3601	4398	4440	5213	2981	3436	3532	3657		0.961284	0.971513	0.978953	0.981936			0.961071	0.97229	0.980801	0.98551				0.96795	0.977744	0.983257	0.987328		0.00687944	0.00545458	0.00245604	0.00181793		0.177691	0.191478	0.116695	0.100639
NSC 663284	Sell 190	71919	125920	184740	263990	74285	121820	160090	187880		0.22677	0.184391	0.124285	0.0852292			0.222504	0.206623	0.201182	0.266213				0.201332	0.210947	0.241132	0.348963		-0.0211724	0.00432466	0.0399509	0.0827506		-0.0273817	0.00530236	0.0456209	0.0904605
SCH 79797	Sell 191	2255	3496	3775	4250	1714	2629	2863	3118		0.975756	0.977356	0.982106	0.985273			0.975622	0.977973	0.983677	0.988187				0.981572	0.982971	0.986429	0.989196		0.00595025	0.0049985	0.0027518	0.0010089		0.245428	0.22074	0.15378	0.0685071
Regorafenib (BAY 73-4506)	Sell 192	68844	110540	147330	225880	67996	109470	128600	150180		0.25983	0.28401	0.301618	0.217287			0.255747	0.303527	0.362943	0.372143				0.268947	0.290941	0.390403	0.4796		0.0132003	-0.0125858	0.0274602	0.107457		0.0178341	-0.0175782	0.0393197	0.137288
	Control wells location
control (no drug)	D12	102780	166700	233390	335160	102510	161480	210390	248450															Effect of 177Lu-lilotomab alone in each control well
"	F5	103090	176530	256910	357190	94519	150530	200370	247640															0.00262697	0.0313137	0.0985475	0.258712
"	G7	101220	163580	242130	312380	94083	149140	202650	249000															0.0831409	0.147284	0.220077	0.3067
"	G17	109550	160790	234030	333000	91112	144460	193650	235260															0.0705098	0.0882749	0.163053	0.202894
"	G21	94830	156740	230090	285910	87348	138620	183250	214760															0.168307	0.101561	0.172542	0.293514
"	H3	96909	162430	247220	392130	93955	152610	206670	235560															0.0788991	0.115605	0.203573	0.248855
"	J14	90190	149070	223700	317200	82978	133690	168260	198680															0.0304822	0.0604568	0.164024	0.399281
"	K10	90976	153140	221650	309910	88730	138610	175000	213900															0.0799645	0.103173	0.247832	0.373644
"																								0.0246878	0.0948805	0.210467	0.3098
"	C3	103910	166470	232130	289130	108320	173910	220720	266160
"	C4	106560	166440	225720	303310	112720	178200	225290	279840															-0.0424406	-0.0446927	0.0491535	0.0794452
"	C5	108100	167880	227940	286000	107880	172360	221570	263460															-0.0578078	-0.0706561	0.00190502	0.0773796
"	C6	102460	162180	222040	292960	102940	165340	216430	257470															0.00203515	-0.0266857	0.027946	0.0788112
"	C7	103500	165170	216550	273670	105890	170750	223010	273410															-0.00468476	-0.0194845	0.0252657	0.121143
"	C8	106090	170190	233330	287660	102390	165030	218000	258220															-0.0230918	-0.0337834	-0.0298314	0.000950049
"	C9	99359	161310	226250	293850	104100	166900	213840	265540															0.034876	0.0303191	0.0657009	0.102343
"	C10	102260	164760	229610	309760	102590	163750	212070	253230															-0.0477159	-0.0346538	0.0548508	0.0963417
"	C11	101690	166850	228960	289960	102200	166550	213950	254870															-0.00322707	0.00613013	0.0763904	0.182496
"	C12	102810	166120	232760	329320	99521	159870	208090	252160															-0.00501524	0.00179802	0.0655573	0.121017
"	C13	96673	160050	221940	297950	98815	159730	209120	255430															0.0319911	0.0376234	0.105989	0.234301
"	C14	98610	160610	225690	325210	100240	159860	206560	250260															-0.0221572	0.00199938	0.0577634	0.142709
"	C15	95618	157570	218540	294410	99427	157410	203990	240440															-0.0165298	0.0046697	0.0847623	0.230466
"	C16	96732	160120	219250	289860	98620	157090	207120	247100															-0.0398356	0.00101542	0.0665782	0.183316
"	C17	103650	170260	235840	325480	106130	166930	217110	261380															-0.0195178	0.0189233	0.055325	0.147519
"	C18	99437	164320	224700	309860	100190	158690	211780	263290															-0.0239267	0.0195583	0.0794182	0.19694
"	C19	95837	157780	220740	312690	103120	164930	217710	258220															-0.00757263	0.0342624	0.0574989	0.150294
"	C20	100280	162110	220920	307590	100500	157940	208240	252660															-0.0759936	-0.0453163	0.0137266	0.174198
"	C21	93870	158270	216860	294950	97969	154620	204320	244520															-0.00219386	0.0257233	0.0573963	0.178582
"	C22			28796	22140			173730	188040	This well was excluded from analysis because of very low values in control plate														-0.0436668	0.0230619	0.0578253	0.170978
"	N3	85736	143010	180380	276180	89992	141890	168040	202420																			This well was excluded from analysis because of very low values in control plate
"	N4	87114	144490	182330	285010	86692	139520	167890	201470															-0.0496408	0.00783162	0.0684111	0.267072
"	N5	88860	150250	188390	284330	92575	145920	180340	216940															0.00484423	0.0343968	0.0791971	0.293113
"	N6	85731	148010	191570	274100	89861	145320	179110	215580															-0.0418073	0.0288186	0.0427305	0.237013
"	N7	87523	145820	187990	260660	88362	144430	177010	205750															-0.0481739	0.0181744	0.0650415	0.213499
"	N8	89982	152930	195620	286950	89369	145400	178590	213470															-0.00958605	0.0095323	0.0584074	0.210658
"	N9	85906	143120	190690	270640	84539	136660	171310	205590															0.00681247	0.0492382	0.0870565	0.256072
"	N10	84103	141510	187930	283000	84906	135670	169580	199580															0.0159127	0.0451369	0.101631	0.240356
"	N11	84597	143670	191630	275340	84698	137990	179520	221240															-0.00954782	0.0412692	0.0976427	0.29477
"	N12	82983	144990	198350	264390	86517	140290	177430	214030															-0.0011939	0.039535	0.0631947	0.196484
"	N13	79250	136010	191380	273660	82943	136250	171290	205960															-0.042587	0.032416	0.10547	0.190476
"	N14	82328	142220	202190	269500	87655	142020	177760	213350															-0.0465994	-0.00176458	0.104974	0.247387
"	N15	79762	140390	204890	269540	83376	136350	172760	209160															-0.0647046	0.00140627	0.120827	0.208349
"	N16	80816	139900	204450	284880	86943	141400	178420	219860															-0.0453098	0.028777	0.156816	0.224011
"	N17	84774	146980	216460	277310	86825	140720	179650	223660															-0.0758142	-0.0107219	0.127317	0.228236
"	N18	85084	149510	212030	275390	84125	140120	181680	220730															-0.0241937	0.0425908	0.170055	0.193466
"	N19	83807	146070	209470	276570	85754	139090	173030	209590															0.0112712	0.0628052	0.14314	0.198482
"	N20	81415	140890	207250	272500	83692	136610	172730	214850															-0.0232319	0.0477853	0.173963	0.242181
"	N21	74813	134760	198300	258360	76517	127030	160150	191470															-0.0279678	0.0303783	0.166562	0.21156
"	N22	69946	124250	187050	256390	71498	116750	147690	177890															-0.0227768	0.0573612	0.192385	0.258902
																								-0.0221885	0.0603622	0.210425	0.306174
	Mean controls	93011.1	154388	210959	288586	93524.2	150179	192435	231490
																						STDEV (177Lu-lilotomab alone):		0.0464418	0.0436703	0.0637012	0.0785294
	Mean effect of Betalutin alone (F̅b)=1-(〖averageRLU〗_(177Lu-lilotomab)/〖averageRLU〗_control )					-0.00551639	0.027258	0.0878099	0.197846													2xSTDEV (177Lu-lilotomab alone)		0.0928836	0.0873406	0.127402	0.157059

## Sheet: P2_10nM
P2_10 nM		RAW DATA (RLU)
											Effect of drug alone (Fa) =1-(〖RLU〗_drug/〖averageRLU〗_control )						Expected value if additive effect (E) =Fa+F̅b-Fa*F̅b							Measured effect (M) =1-(〖RLU〗_combination/〖averageRLU〗_control )					Measured effect- Expected additive value (M-E)					Bliss score = (M-E)/(1-Fa)
		Minus_177Lu-lilotomab satetraxetan				Plus_177Lu-lilotomab satetraxetan											(Bliss Independence)
		Dy3	Dy4	Dy5	Dy6	Dy3	Dy4	Dy5	Dy6		Dy3	Dy4	Dy5	Dy6			Dy3	Dy4	Dy5	Dy6				Dy3	Dy4	Dy5	Dy6		Dy3	Dy4	Dy5	Dy6		Dy3	Dy4	Dy5	Dy6
Abitrexate (Methotrexate)	Sell 193	96211	157200	216960	300260	103300	163150	211010	265050		-0.0460529	-0.0434826	-0.0521579	-0.0907289			-0.0797669	-0.0487179	-0.00512782	0.0808081				-0.123128	-0.0829783	-0.0233031	0.0371755		-0.0433611	-0.0342604	-0.0181753	-0.0436326		-0.0414521	-0.0328327	-0.0172743	-0.0400032
Aprepitant (MK-0869)	Sell 194	99385	158990	216220	265430	105040	169210	235710	308620		-0.0805622	-0.0553645	-0.0485692	0.0357951			-0.115388	-0.0606594	-0.00169956	0.187434				-0.142046	-0.123204	-0.143087	-0.121098		-0.0266577	-0.0625447	-0.141387	-0.308531		-0.0246703	-0.0592636	-0.134838	-0.319985
BKM120 (NVP-BKM120)	Sell 195	96621	154680	214870	268650	104650	164190	225960	279220		-0.0505106	-0.026755	-0.0420223	0.0240981			-0.0843683	-0.0319064	0.00455469	0.177576				-0.137806	-0.0898817	-0.0958038	-0.0142987		-0.0534376	-0.0579753	-0.100359	-0.191875		-0.0508682	-0.0564646	-0.0963113	-0.196613
CAL-101 (GS-1101)	Sell 196	92736	150710	210560	260320	100310	161300	218420	272200		-0.00827102	-0.000402425	-0.0211208	0.0543578			-0.0407673	-0.00542161	0.024522	0.203077				-0.0906192	-0.0706981	-0.0592382	0.0112023		-0.049852	-0.0652765	-0.0837602	-0.191875		-0.049443	-0.0652502	-0.0820277	-0.202904
CUDC-101	Sell 197	94007	152720	210660	271730	104080	163610	226710	289260		-0.02209	-0.0137447	-0.0216057	0.0129096			-0.0550316	-0.0188308	0.0240587	0.168148				-0.131609	-0.0860317	-0.099441	-0.0507701		-0.0765769	-0.0672009	-0.1235	-0.218918		-0.0749219	-0.0662898	-0.120888	-0.221781
ENMD-2076	Sell 198	98327	159050	218710	278940	105680	165310	221770	279380		-0.0690591	-0.0557628	-0.0606446	-0.0132815			-0.103515	-0.0610597	-0.0132352	0.146075				-0.149004	-0.0973162	-0.0754842	-0.0148799		-0.04549	-0.0362565	-0.062249	-0.160955		-0.0425514	-0.0343415	-0.0586898	-0.158846
Etoposide (VP-16)	Sell 199	98017	158250	217150	279030	101940	159300	215950	267610		-0.0656886	-0.0504524	-0.0530793	-0.0136085			-0.100035	-0.0557227	-0.00600805	0.1458				-0.108341	-0.0574222	-0.0472599	0.027876		-0.00830597	-0.00169953	-0.0412518	-0.117924		-0.00779399	-0.0016179	-0.0391726	-0.116341
Gossypol	Sell 200	99361	157220	217270	284290	102520	160860	215380	263040		-0.0803012	-0.0436153	-0.0536613	-0.032716			-0.115119	-0.0488513	-0.00656398	0.129697				-0.114647	-0.0677774	-0.0444956	0.044477		0.000471572	-0.0189261	-0.0379316	-0.0852203		0.000436519	-0.0181351	-0.0359998	-0.0825206
Letrozole	Sell 201	100400	159920	216950	274130	103120	162630	219630	274950		-0.0915978	-0.0615378	-0.0521094	0.00419135			-0.12678	-0.0668637	-0.00508149	0.1608				-0.121171	-0.0795265	-0.0651062	0.0012126		0.00560868	-0.0126629	-0.0600247	-0.159588		0.00513804	-0.0119288	-0.0570518	-0.160259
LY2157299	Sell 202	98395	157210	212350	253610	102630	160660	214630	252280		-0.0697984	-0.043549	-0.0298015	0.0787326			-0.104278	-0.0487846	0.0162293	0.223619				-0.115843	-0.0664498	-0.0408585	0.083564		-0.0115657	-0.0176652	-0.0570877	-0.140055		-0.0108111	-0.016928	-0.0554357	-0.152024
Mocetinostat (MGCD0103)	Sell 203	91072	149120	200060	233500	94205	151170	203220	245100		0.0098208	0.0101519	0.0297995	0.151784			-0.0220924	0.00518565	0.0731662	0.285182				-0.0242427	-0.00345587	0.0144749	0.109646		-0.00215035	-0.00864152	-0.0586913	-0.175536		-0.00217168	-0.00873015	-0.0604939	-0.206947
Paclitaxel (Taxol)	Sell 204	17819	28953	42413	61052	16709	23168	27650	32082		0.806263	0.807812	0.794316	0.778222			0.800019	0.806848	0.80351	0.8131				0.818332	0.846212	0.86591	0.883458		0.0183125	0.0393647	0.0624001	0.0703582		0.0945227	0.204824	0.303379	0.317245
PH-797804	Sell 205	94123	152500	212860	245530	96709	153760	209700	244620		-0.0233512	-0.0122843	-0.0322748	0.108084			-0.0563334	-0.0173631	0.0138666	0.248354				-0.0514674	-0.0206481	-0.0169502	0.11139		0.00486602	-0.00328499	-0.0308168	-0.136964		0.00475499	-0.00324513	-0.0298532	-0.153562
Rapamycin (Sirolimus)	Sell 206	25377	47295	80675	125570	28365	50276	76189	103650		0.724089	0.686059	0.608763	0.543853			0.715196	0.684484	0.626251	0.61559				0.691602	0.666271	0.630518	0.623479		-0.0235945	-0.0182126	0.00426728	0.00788942		-0.0855147	-0.0580127	0.0109071	0.0172958
Simvastatin (Zocor)	Sell 207	99708	162090	207220	237780	98089	153850	207950	241090		-0.084074	-0.0759421	-0.0049233	0.136237			-0.119013	-0.0813403	0.0399955	0.272079				-0.0664714	-0.0212455	-0.00846347	0.124213		0.0525419	0.0600947	-0.0484589	-0.147866		0.0484671	0.0558531	-0.0482215	-0.171189
Tandutinib (MLN518)	Sell 208	98364	159890	208880	245650	101690	160600	211040	244580		-0.0694614	-0.0613386	-0.0129736	0.107648			-0.10393	-0.0666635	0.032305	0.247987				-0.105623	-0.0660516	-0.0234486	0.111535		-0.0016935	0.000611985	-0.0557536	-0.136452		-0.00158351	0.000576616	-0.0550396	-0.152912
Vinpocetine (Cavinton)	Sell 209	100660	159980	212170	240430	98032	156000	206850	231490		-0.0944246	-0.061936	-0.0289286	0.12661			-0.129698	-0.0672639	0.0170632	0.263967				-0.0658517	-0.0355171	-0.00312897	0.159086		0.0638459	0.0317469	-0.0201922	-0.104881		0.0583374	0.0298953	-0.0196245	-0.120085
WZ4002	Sell 210	100450	159900	214100	242350	101400	161650	210560	237300		-0.0921414	-0.061405	-0.0382882	0.119636			-0.127341	-0.0667302	0.00812193	0.258089				-0.10247	-0.0730214	-0.0211208	0.137981		0.0248705	-0.00629113	-0.0292427	-0.120109		0.0227722	-0.00592717	-0.0281644	-0.136431
AR-A 014418	Sell 211	92700	150900	202190	237970	97079	153190	198700	223690		-0.00787961	-0.00166363	0.0194699	0.135547			-0.0403632	-0.00668915	0.0632983	0.271498				-0.0554902	-0.0168645	0.0363948	0.18742		-0.015127	-0.0101753	-0.0269035	-0.0840773		-0.0150087	-0.0101584	-0.0274377	-0.0972606
Combretastatin A4	Sell 212	3021	4041	4410	4693	2640	3388	3518	3753		0.967154	0.973176	0.978613	0.982952			0.966096	0.973042	0.979569	0.985633				0.971297	0.977511	0.982939	0.986367		0.00520103	0.00446915	0.00336985	0.000733571		0.158347	0.166611	0.157569	0.0430301
JNK Inhibitor V	Sell 213	100770	159090	214350	258100	102350	163080	213770	246960		-0.0956206	-0.0560283	-0.0395006	0.0624222			-0.130932	-0.0613265	0.00696373	0.209873				-0.112799	-0.0825136	-0.0366878	0.102889		0.018133	-0.0211871	-0.0436516	-0.106984		0.0165504	-0.020063	-0.0419928	-0.114107
NU6027	Sell 214	101400	161460	218370	261980	96956	155990	206340	238490		-0.10247	-0.0717602	-0.0589958	0.0483276			-0.138003	-0.0771374	-0.01166	0.197995				-0.0541529	-0.0354507	-0.000655699	0.133658		0.0838496	0.0416867	0.0110043	-0.0643377		0.0760561	0.0388955	0.0103913	-0.0676049
SecinH3	Sell 215	97596	157500	211070	241100	99267	158120	208290	241710		-0.0611113	-0.045474	-0.0235941	0.124177			-0.0953106	-0.0507193	0.0221592	0.261916				-0.0792792	-0.0495895	-0.0101123	0.121961		0.0160313	0.0011298	-0.0322716	-0.139955		0.0151081	0.00108066	-0.0315277	-0.159798
Streptozotocin (Zanosar)	Sell 216	98153	158030	213740	244600	97918	158360	211120	242700		-0.0671673	-0.0489921	-0.0365424	0.111462			-0.101562	-0.054255	0.00978973	0.251201				-0.0646122	-0.0511826	-0.0238365	0.118364		0.0369495	0.00307245	-0.0336263	-0.132837		0.0346239	0.00292896	-0.0324408	-0.1495
ABT-888 (Veliparib)	Sell 217	98041	156040	214940	258320	95226	152560	202940	229570		-0.0659496	-0.0357826	-0.0423618	0.061623			-0.100305	-0.0409793	0.00423039	0.2092				-0.0353435	-0.0126826	0.0158328	0.166061		0.0649613	0.0282967	0.0116024	-0.0431392		0.0609422	0.0273191	0.0111308	-0.0459721
AUY922 (NVP-AUY922)	Sell 218	86861	142640	208160	245050	81177	136060	188460	207840		0.0556048	0.0531657	-0.00948188	0.109828			0.0251673	0.0484152	0.0356406	0.249824				0.117404	0.0968432	0.0860542	0.244997		0.0922368	0.048428	0.0504136	-0.0048262		0.0976676	0.0511473	0.0499401	-0.00542165
BIBF1120 (Vargatef)	Sell 219	96906	156150	210590	263910	97492	156630	206690	235200		-0.0536093	-0.0365128	-0.0212663	0.0413167			-0.0875668	-0.0417131	0.024383	0.192087				-0.0599806	-0.039699	-0.00235304	0.145609		0.0275862	0.00201415	-0.026736	-0.046478		0.0261826	0.0019432	-0.0261793	-0.0484811
Celecoxib	Sell 220	98971	159270	207940	266040	96601	154510	203920	230980		-0.076061	-0.0572231	-0.00841498	0.0335792			-0.110742	-0.0625274	0.0366598	0.185566				-0.0502932	-0.0256266	0.0110802	0.160939		0.0604489	0.0369008	-0.0255796	-0.0246278		0.0561761	0.0349035	-0.0253662	-0.0254835
Cyclophosphamide monohydrate	Sell 221	95359	153530	210020	273100	94629	151540	203600	224580		-0.0367896	-0.0191214	-0.018502	0.00793294			-0.0702049	-0.0242345	0.0270237	0.163954				-0.0288526	-0.00591191	0.0126321	0.184187		0.0413523	0.0183226	-0.0143916	0.0202338		0.039885	0.0179788	-0.0141302	0.0203956
Dorzolamide HCL	Sell 222	99157	158000	211500	254680	96692	155830	206600	233460		-0.0780833	-0.0487929	-0.0256794	0.0748457			-0.11283	-0.0540549	0.0201672	0.220343				-0.0512826	-0.0343886	-0.00191658	0.15193		0.061547	0.0196663	-0.0220837	-0.0684133		0.0570892	0.0187513	-0.0215308	-0.073948
GDC-0941	Sell 223	98528	158410	215610	262370	93921	152340	202730	224540		-0.0712445	-0.0515145	-0.045611	0.0469109			-0.10577	-0.0567901	0.00112643	0.196802				-0.0211549	-0.0112223	0.0168512	0.184333		0.0846154	0.0455679	0.0157247	-0.0124688		0.078988	0.0433355	0.0150388	-0.0130825
GSK461364	Sell 224	51161	81662	115920	133280	53075	76999	95664	97887		0.443753	0.457933	0.43784	0.515845			0.425825	0.455214	0.462968	0.591987				0.422943	0.488886	0.536073	0.644414		-0.00288227	0.0336723	0.0731046	0.052427		-0.00518163	0.0621184	0.130043	0.108286
KU-55933	Sell 225	99283	160540	210650	261950	94240	151200	201410	229510		-0.0794532	-0.0656533	-0.0215573	0.0484366			-0.114244	-0.0709998	0.024105	0.198087				-0.0246232	-0.00365501	0.0232526	0.166279		0.0896204	0.0673448	-0.000852445	-0.0318087		0.0830239	0.0631958	-0.000834457	-0.0334278
MLN2238	Sell 226	97412	156320	203480	244660	95769	151710	200630	220990		-0.0591108	-0.0376412	0.013214	0.111244			-0.0932456	-0.0428472	0.057322	0.251017				-0.0412473	-0.00704035	0.0270352	0.197228		0.0519983	0.0358069	-0.0302868	-0.053789		0.0490962	0.034508	-0.0306924	-0.0605217
Neratinib (HKI-272)	Sell 227	97090	157310	209210	270960	93558	151130	199460	221810		-0.0556098	-0.0442128	-0.0145739	0.0157067			-0.0896318	-0.0494518	0.0307762	0.170505				-0.0172082	-0.00319036	0.0327092	0.19425		0.0724236	0.0462614	0.00193297	0.023745		0.0686083	0.0443027	0.0019052	0.0241239
PCI-32765 (Ibrutinib)	Sell 228	60657	72430	86005	100660	49692	66333	89133	110010		0.340508	0.519215	0.582915	0.634341			0.319252	0.516803	0.601558	0.691848				0.459724	0.559686	0.567745	0.600376		0.140472	0.0428836	-0.0338126	-0.0914715		0.213	0.089195	-0.0810687	-0.250155
R935788 (Fostamatinib disodium)	Sell 229	92052	150740	205870	249240	90331	147370	195100	217700		-0.000834237	-0.000601562	0.00162359	0.0946071			-0.0330908	-0.00562175	0.0462497	0.236997				0.0178773	0.0217683	0.0538532	0.20918		0.0509681	0.02739	0.00760352	-0.0278169		0.0509256	0.0273735	0.00761588	-0.0307235
Rucaparib (AG-014699 , PF-01367338)	Sell 230	86271	142590	197060	232580	87373	144230	188010	214060		0.0620196	0.0534976	0.0443481	0.155126			0.0317888	0.0487488	0.0870645	0.287998				0.0500381	0.0426114	0.0882365	0.222403		0.0182493	-0.00613744	0.00117202	-0.0655957		0.019456	-0.00648434	0.00122641	-0.0776397
Sodium butyrate	Sell 231	95945	159240	222240	296260	97367	159290	216080	279400		-0.0431608	-0.057024	-0.0777635	-0.0761984			-0.0767816	-0.0623272	-0.0295889	0.0930534				-0.0586215	-0.0573559	-0.0478903	-0.0149525		0.0181601	0.00497137	-0.0183014	-0.108006		0.0174087	0.00470318	-0.0169809	-0.100359
TG101348 (SAR302503)	Sell 232	97146	158530	218210	302610	97373	157810	209530	269840		-0.0562187	-0.052311	-0.0582198	-0.0992655			-0.0902603	-0.0575907	-0.0109188	0.073614				-0.0586867	-0.0475317	-0.0161258	0.0197753		0.0315735	0.0100589	-0.00520696	-0.0538387		0.029893	0.0095589	-0.00492049	-0.048977
Vandetanib (Zactima)	Sell 233	96570	155550	210900	270870	98065	156730	208060	260780		-0.0499561	-0.03253	-0.0227696	0.0160337			-0.0837959	-0.0377104	0.0229468	0.17078				-0.0662105	-0.0403628	-0.00899692	0.0526868		0.0175854	-0.00265238	-0.0319437	-0.118094		0.0167487	-0.00256882	-0.0312326	-0.120018
YO-01027	Sell 234	96440	155460	214730	262880	97677	156830	219090	280170		-0.0485427	-0.0319326	-0.0413434	0.0450583			-0.0823369	-0.03711	0.00520328	0.19524				-0.061992	-0.0410266	-0.0624874	-0.0177496		0.0203449	-0.00391658	-0.0676907	-0.21299		0.019403	-0.00379539	-0.0650033	-0.22304
BD 1047	Sell 235	94306	152990	206170	260230	95833	152270	206470	254480		-0.0253408	-0.0155369	0.000168724	0.0546847			-0.0583872	-0.020632	0.0448599	0.203353				-0.0419431	-0.0107576	-0.00128614	0.0755722		0.0164441	0.00987443	-0.046146	-0.127781		0.0160377	0.00972336	-0.0461538	-0.135172
Elacridar	Sell 236	92883	149910	204710	254210	94596	149820	204020	245740		-0.00986927	0.00490792	0.00724906	0.076553			-0.042417	-8.46254e-05	0.0516237	0.221782				-0.0284938	0.00550533	0.0105953	0.107321		0.0139232	0.00558996	-0.0410285	-0.114461		0.0137871	0.00561753	-0.0413281	-0.123949
L-NNA	Sell 237	94333	152460	207010	247510	96137	151470	207280	249410		-0.0256344	-0.0120188	-0.0039049	0.100892			-0.0586902	-0.0170963	0.0409683	0.242293				-0.0452483	-0.00544725	-0.00521427	0.0939896		0.0134419	0.011649	-0.0461826	-0.148303		0.0131059	0.0115107	-0.046003	-0.164945
SANT-1	Sell 238	90753	146890	190710	223250	97016	153950	204400	246780		0.0132891	0.0249545	0.0751427	0.189019			-0.0185122	0.0200625	0.116483	0.31656				-0.0548053	-0.0219093	0.00875242	0.103543		-0.036293	-0.0419718	-0.10773	-0.213017		-0.0367818	-0.043046	-0.116483	-0.262666
SID 7969543	Sell 239	94055	151780	197310	226770	92911	148120	199890	235310		-0.0226118	-0.00750501	0.0431357	0.176232			-0.0555703	-0.0125598	0.0859063	0.305785				-0.0101737	0.0167898	0.0306239	0.145209		0.0453966	0.0293496	-0.0552824	-0.160575		0.0443928	0.029131	-0.0577746	-0.194928
Ellagic acid	Sell 240	95523	155670	209450	267400	94303	151490	202860	237530		-0.0385726	-0.0333266	-0.0157378	0.0286388			-0.0720455	-0.0385109	0.0296644	0.181403				-0.0253082	-0.00558001	0.0162207	0.137145		0.0467373	0.0329309	-0.0134436	-0.044258		0.0450015	0.0318688	-0.0132353	-0.0455629
ABT-263 (Navitoclax)	Sell 241	92360	150920	208980	268670	94702	150900	201240	233880		-0.00418296	-0.00179639	-0.0134585	0.0240254			-0.0365475	-0.00682257	0.0318418	0.177515				-0.0296463	-0.00166363	0.024077	0.150404		0.00690113	0.00515894	-0.00776476	-0.0271111		0.00687238	0.00514969	-0.00766165	-0.0277785
AR-42 (HDAC-42)	Sell 242	89729	150020	209980	275430	88571	145910	200390	233530		0.0244226	0.00417775	-0.0183081	-0.000531054			-0.00701999	-0.000818461	0.027209	0.156821				0.0370129	0.0314596	0.0281991	0.151676		0.0440329	0.0322781	0.000990131	-0.00514518		0.0451352	0.0324135	0.00097233	-0.00514245
BEZ235 (NVP-BEZ235)	Sell 243	85976	144960	209020	257550	89499	147840	204390	231040		0.065227	0.0377657	-0.0136525	0.0644201			0.0350996	0.032938	0.0316564	0.211557				0.0269232	0.0186484	0.00880092	0.160721		-0.00817634	-0.0142895	-0.0228555	-0.0508364		-0.00874687	-0.0148504	-0.0225477	-0.0543367
Canagliflozin	Sell 244	93611	154690	215050	270400	91703	147510	199990	230630		-0.0177844	-0.0268214	-0.0428953	0.017741			-0.0505873	-0.0319731	0.00372079	0.172219				0.00296026	0.020839	0.0301389	0.16221		0.0535476	0.0528121	0.0264181	-0.010009		0.0526119	0.0514326	0.0253315	-0.0101898
cx-4945 (Silmitasertib)	Sell 245	90956	154060	207230	264660	88518	143530	197020	223250		0.011082	-0.0226395	-0.0049718	0.0385922			-0.0207905	-0.0277702	0.0399491	0.189791				0.0375891	0.0472579	0.0445421	0.189019		0.0583796	0.0750282	0.00459296	-0.000772313		0.0590338	0.0733672	0.00457024	-0.000803315
Entinostat (MS-275, SNDX-275)	Sell 246	88663	150160	205750	267910	87096	141820	192430	215410		0.0360126	0.00324844	0.00220553	0.0267862			0.00494362	-0.00175243	0.0468056	0.179842				0.0530498	0.0586088	0.0668015	0.217498		0.0481062	0.0603612	0.0199959	0.0376567		0.0499033	0.0605579	0.0200401	0.0386931
Everolimus (RAD001)	Sell 247	23575	47335	84422	132230	28546	56491	91240	127280		0.743681	0.685794	0.590591	0.519659			0.73542	0.684217	0.608891	0.595202				0.689634	0.625017	0.557527	0.537641		-0.0457861	-0.0592005	-0.0513642	-0.0575609		-0.178629	-0.188413	-0.12546	-0.119833
GSK1120212 (Trametinib)	Sell 248	82507	135710	195960	245260	80581	130680	183600	210820		0.102944	0.0991665	0.0496826	0.109065			0.0740318	0.0946469	0.0921605	0.249181				0.123884	0.132555	0.109623	0.234172		0.0498522	0.0379084	0.0174625	-0.0150085		0.0555732	0.0420815	0.0183754	-0.0168458
Linifanib (ABT-869)	Sell 249	89240	148020	207560	263440	90444	147540	196450	221070		0.0297392	0.0174536	-0.00657215	0.043024			-0.00153199	0.012524	0.0384203	0.193526				0.0166487	0.0206398	0.0473063	0.196938		0.0181807	0.00811581	0.00888602	0.00341198		0.018738	0.00825997	0.008828	0.00356537
LY2603618 (IC-83)	Sell 250	86801	145690	199120	244290	92477	149810	198530	230040		0.0562572	0.03292	0.034358	0.112589			0.0258407	0.028068	0.077521	0.25215				-0.00545504	0.00557171	0.0372193	0.164353		-0.0312957	-0.0224963	-0.0403017	-0.0877969		-0.0331613	-0.0232621	-0.0417356	-0.0989359
Motesanib Diphosphate	Sell 251	90022	156560	224210	357450	94813	155560	214500	274900		0.0212369	-0.0392343	-0.0873171	-0.298478			-0.0103083	-0.0444483	-0.0387155	-0.0942688				-0.0308532	-0.0325964	-0.040228	0.00139423		-0.0205449	0.0118519	-0.00151254	0.095663		-0.0209906	0.0114045	-0.00139107	0.0736732
Pemetrexed	Sell 252	93323	153480	226100	349690	97314	154060	206120	259650		-0.0146532	-0.0187895	-0.0964828	-0.270289			-0.0473551	-0.0239009	-0.0474714	-0.0705129				-0.0580453	-0.0226395	0.000411201	0.0567916		-0.0106902	0.00126144	0.0478826	0.127305		-0.0105358	0.00123817	0.0436693	0.100217
PHA-665752	Sell 253	96099	155890	234200	375220	100990	158830	214460	272460		-0.0448352	-0.0347869	-0.135764	-0.36303			-0.0785099	-0.0399786	-0.0849969	-0.148668				-0.0980125	-0.0543024	-0.040034	0.0102578		-0.0195026	-0.0143238	0.0449629	0.158926		-0.0186658	-0.0138423	0.0395882	0.116598
RG108	Sell 254	90625	148340	216190	340240	100220	157840	212810	265990		0.0146808	0.0153295	-0.0484237	-0.235961			-0.0170757	0.0103892	-0.00156058	-0.0415835				-0.0896407	-0.0477309	-0.0320323	0.0337608		-0.072565	-0.0581201	-0.0304717	0.0753443		-0.0736462	-0.0590249	-0.0290643	0.0609601
Sunitinib Malate (Sutent)	Sell 255	90989	148230	219090	350750	100280	158600	211560	267780		0.0107232	0.0160596	-0.0624874	-0.27414			-0.0211609	0.011123	-0.0149956	-0.0737579				-0.0902931	-0.0527757	-0.0259703	0.0272584		-0.0691322	-0.0638987	-0.0109747	0.101016		-0.0698816	-0.0649417	-0.0103292	0.079282
Telatinib (BAY 57-9352)	Sell 256	93117	149830	222170	350160	95669	150780	205570	261430		-0.0124134	0.00543895	-0.077424	-0.271996			-0.0450432	0.000449073	-0.0292646	-0.0719518				-0.04016	-0.00086708	0.00307845	0.0503256		0.00488317	-0.00131615	0.0323431	0.122277		0.0048233	-0.00132335	0.0300189	0.0961302
TW-37	Sell 257	90086	145370	202150	275010	93566	151140	209820	264710		0.0205411	0.0350441	0.0196639	0.000994644			-0.0110266	0.0302028	0.0634836	0.158106				-0.0172952	-0.00325673	-0.0175321	0.0384106		-0.00626861	-0.0334595	-0.0810158	-0.119696		-0.00640008	-0.0346747	-0.0826408	-0.119815
XAV-939	Sell 258	89547	143130	208420	285400	92520	145540	200000	247920		0.0264013	0.0499131	-0.0107428	-0.0367482			-0.00497743	0.0451463	0.0344361	0.126299				-0.00592256	0.0339157	0.0300904	0.0994022		-0.000945135	-0.0112307	-0.00434568	-0.0268971		-0.000970765	-0.0118207	-0.00429949	-0.0259438
BML-277	Sell 259	91860	147110	205660	298630	90573	142920	193990	239710		0.00125328	0.0234941	0.00264199	-0.0848077			-0.030936	0.0185948	0.0472226	0.0857981				0.0152462	0.051307	0.0592362	0.129226		0.0461822	0.0327122	0.0120136	0.0434279		0.0462401	0.0334993	0.0120455	0.0400328
cPEPCK inhibitor	Sell 260	87728	145130	202360	302330	94291	148510	200630	248350		0.0461784	0.0366372	0.0186455	-0.0982484			0.015437	0.0318039	0.0625108	0.0744712				-0.0251777	0.014201	0.0270352	0.0978402		-0.0406148	-0.0176028	-0.0354755	0.023369		-0.0425811	-0.0182723	-0.0361496	0.0212784
JZL 184	Sell 261	90660	148710	211510	304110	94225	150160	202540	244900		0.0143003	0.0128734	-0.0257279	-0.104714			-0.0174685	0.00792085	0.0201208	0.069022				-0.0244602	0.00324844	0.0177726	0.110373		-0.00699163	-0.00467242	-0.00234824	0.0413506		-0.00709307	-0.00473335	-0.00228934	0.0374311
Oxamflatin	Sell 262	85330	142510	205210	280700	93205	147090	195090	231850		0.0722506	0.0540286	0.00482429	-0.0196749			0.0423496	0.0492825	0.0493073	0.140688				-0.0133702	0.0236269	0.0539017	0.157778		-0.0557198	-0.0256556	0.00459438	0.0170908		-0.0600591	-0.0271209	0.00461665	0.016761
SJ 172550	Sell 263	91554	150610	217570	311980	94752	152030	207980	257190		0.00458026	0.000261368	-0.0551161	-0.133303			-0.0275018	-0.00475449	-0.00795382	0.0449294				-0.03019	-0.00916449	-0.00860896	0.0657278		-0.00268816	-0.00441	-0.000655141	0.0207984		-0.00270053	-0.00441116	-0.000620918	0.018352
Pomalidomide	Sell 264	91275	148480	218300	325530	90032	145520	196970	234700		0.00761369	0.0144002	-0.0586563	-0.182525			-0.0243706	0.00945524	-0.0113357	0.00344855				0.0211282	0.0340484	0.0447846	0.147425		0.0454988	0.0245932	0.0561203	0.143977		0.0458479	0.0249525	0.0530109	0.121754
AEE788 (NVP-AEE788)	Sell 265	92111	148060	201470	266360	92482	148870	203050	252460		-0.00147571	0.0171881	0.0229616	0.0324168			-0.033753	0.0122572	0.0666339	0.184587				-0.00550941	0.0118114	0.0152993	0.0829101		0.0282435	-0.00044579	-0.0513346	-0.101677		0.0282019	-0.000453586	-0.052541	-0.105083
Axitinib	Sell 266	92675	148000	201440	280920	88960	143960	195800	230440		-0.0076078	0.0175864	0.0231071	-0.0204741			-0.0400827	0.0126574	0.0667729	0.140014				0.0327835	0.0444036	0.0504585	0.1629		0.0728662	0.0317462	-0.0163144	0.0228862		0.072316	0.0323145	-0.0167003	0.0224271
BIBR1532	Sell 267	90485	145650	197420	246460	95012	148820	199540	236530		0.016203	0.0331855	0.0426023	0.104706			-0.0155045	0.0283348	0.0853967	0.245507				-0.0330168	0.0121433	0.0323212	0.140778		-0.0175123	-0.0161916	-0.0530755	-0.104729		-0.0178007	-0.0167473	-0.0554372	-0.116978
CEP33779	Sell 268	88814	144200	198620	244050	89287	140760	193430	228550		0.0343709	0.0428105	0.0367828	0.11346			0.00324896	0.0380081	0.0798374	0.252885				0.0292282	0.065645	0.061952	0.169766		0.0259792	0.0276369	-0.0178854	-0.083119		0.0269039	0.0288729	-0.0185684	-0.0937566
Cyclosporin A (Cyclosporine A)	Sell 269	75949	125000	167810	192680	79565	126440	164940	182720		0.174245	0.170259	0.186197	0.300068			0.147632	0.166096	0.222573	0.410145				0.134931	0.1607	0.200116	0.336249		-0.0127011	-0.00539567	-0.0224577	-0.0738962		-0.0153812	-0.00650283	-0.027596	-0.105576
Dovitinib (TKI-258)	Sell 270	80945	143060	207030	279820	86097	138720	181950	208520		0.119926	0.0503777	-0.00400189	-0.0164782			0.091562	0.0456133	0.0408757	0.143381				0.0639114	0.0791864	0.117625	0.242527		-0.0276506	0.033573	0.0767491	0.0991457		-0.0314185	0.0353541	0.0764432	0.0975384
Gefitinib (Iressa)	Sell 271	87167	153440	218750	343470	94663	153000	211880	264720		0.0522779	-0.018524	-0.0608386	-0.247694			0.0217331	-0.0236341	-0.0134205	-0.0514715				-0.0292223	-0.0156033	-0.0275222	0.0383742		-0.0509554	0.0080308	-0.0141017	0.0898458		-0.0537662	0.00788474	-0.013293	0.0720095
GSK690693	Sell 272	85992	148100	226350	335960	93337	150520	208210	270680		0.065053	0.0169226	-0.0976952	-0.220413			0.03492	0.0119903	-0.0486296	-0.028481				-0.0148054	0.000858782	-0.00972435	0.0167239		-0.0497254	-0.0111315	0.0389053	0.0452049		-0.0531852	-0.0113231	0.0354427	0.0370406
KU-60019	Sell 273	91660	154080	232660	346060	97421	154520	213640	280330		0.00342778	-0.0227722	-0.128296	-0.257103			-0.0286914	-0.0279037	-0.0778625	-0.0594003				-0.0592086	-0.0256929	-0.0360574	-0.0183309		-0.0305172	0.00221073	0.0418051	0.0410695		-0.0306222	0.00216151	0.0370515	0.0326699
MLN8237 (Alisertib)	Sell 274	91164	151430	216790	349270	91322	142190	195720	240710		0.00882053	-0.00518173	-0.0513335	-0.268763			-0.0231249	-0.0102249	-0.00434025	-0.0692272				0.00710268	0.0561527	0.0508465	0.125593		0.0302275	0.0663776	0.0551867	0.194821		0.0304965	0.0660355	0.0524921	0.153551
Nilotinib (AMN-107)	Sell 275	87483	147860	216380	326830	95808	154970	215200	269690		0.0488422	0.0185157	-0.0493452	-0.187247			0.0181866	0.0135914	-0.00244081	-0.000531162				-0.0416713	-0.02868	-0.0436227	0.0203202		-0.0598579	-0.0422714	-0.0411819	0.0208513		-0.0629317	-0.0430689	-0.0392453	0.0175627
PD 0332991 HCl	Sell 276	87081	144790	209850	326430	93005	146640	201530	256040		0.0532129	0.0388941	-0.0176776	-0.185794			0.0226983	0.0340721	0.0278112	0.000693366				-0.0111957	0.026614	0.0226706	0.0699053		-0.033894	-0.00745814	-0.00514061	0.069212		-0.0357989	-0.00775996	-0.00505132	0.0583676
Ranolazine (Ranexa)	Sell 277	88638	147300	221650	307940	93786	149690	205640	242760		0.0362844	0.0222329	-0.0749023	-0.118627			0.00522419	0.0173273	-0.0268556	0.0572972				-0.0196871	0.00636826	0.00273898	0.118146		-0.0249113	-0.010959	0.0295945	0.0608493		-0.0258493	-0.0112082	0.0275323	0.0543964
Ruxolitinib (INCB018424)	Sell 278	90316	146410	217510	313660	91424	145630	246040	244350		0.0180404	0.0281407	-0.0548251	-0.139406			-0.0136078	0.0232647	-0.00767585	0.0397864				0.00599369	0.0333183	-0.193183	0.112371		0.0196015	0.0100536	-0.185507	0.0725842		0.0199616	0.0103447	-0.175865	0.0637035
Sorafenib (Nexavar)	Sell 279	85993	141460	205050	299950	95359	150810	207190	263920		0.0650422	0.0609984	0.00560022	-0.0896028			0.0349088	0.0562873	0.0500486	0.0817571				-0.0367896	-0.00106622	-0.00477781	0.0412803		-0.0716983	-0.0573535	-0.0548264	-0.0404768		-0.0766862	-0.0610793	-0.0551352	-0.0371482
Trichostatin A (TSA)	Sell 280	85928	142250	205330	293890	90446	143700	199290	251950		0.0657489	0.0557545	0.00424234	-0.0675891			0.0356383	0.051017	0.0487514	0.100309				0.016627	0.0461295	0.0335336	0.0847627		-0.0190113	-0.00488756	-0.0152178	-0.015546		-0.0203492	-0.00517615	-0.0152826	-0.0145618
Vatalanib dihydrochloride (PTK787)	Sell 281	87445	145690	212910	295160	93281	148920	203650	257710		0.0492553	0.03292	-0.0325172	-0.0722025			0.0186131	0.028068	0.0136349	0.0964208				-0.0141965	0.0114795	0.0123896	0.0638389		-0.0328096	-0.0165885	-0.00124535	-0.032582		-0.0345094	-0.0171532	-0.00120613	-0.0303879
Zibotentan (ZD4054)	Sell 282	93813	152440	225530	338670	93967	148460	205620	255700		-0.0199807	-0.011886	-0.0937185	-0.230258			-0.0528543	-0.0169628	-0.0448307	-0.0367772				-0.0216551	0.0145329	0.00283598	0.0711404		0.0311993	0.0314958	0.0476667	0.107918		0.0305881	0.0311258	0.0435823	0.0877195
BI 78D3	Sell 283	94610	155990	229360	343260	90747	143780	197230	236160		-0.0286461	-0.0354507	-0.112292	-0.246931			-0.061799	-0.0406457	-0.0625743	-0.0508286				0.0133544	0.0455984	0.0435237	0.142122		0.0751534	0.0862442	0.106098	0.19295		0.0730605	0.0832914	0.0953868	0.15474
ICI 182,780	Sell 284	90382	151030	232780	333570	92438	146090	198970	237530		0.0173228	-0.00252656	-0.128878	-0.211731			-0.0143486	-0.00755641	-0.0784184	-0.0211645				-0.00503102	0.0302648	0.0350855	0.137145		0.00931753	0.0378212	0.113504	0.158309		0.00948179	0.0377259	0.100546	0.130647
Lomeguatrib	Sell 285	102530	156070	239790	342490	91241	144160	199730	244000		-0.114756	-0.0359817	-0.162873	-0.244134			-0.150684	-0.0411794	-0.110894	-0.0484714				0.00798335	0.043076	0.0313998	0.113642		0.158668	0.0842554	0.142294	0.162113		0.142334	0.0813291	0.122364	0.130302
SANT-2	Sell 286	99653	149260	225190	302950	93117	146260	199260	234820		-0.083476	0.00922257	-0.0920697	-0.100501			-0.118396	0.00425168	-0.0432556	0.0725732				-0.0124134	0.0291364	0.0336791	0.146989		0.105983	0.0248847	0.0769347	0.0744163		0.0978173	0.0251163	0.0704485	0.0676204
SK1-I	Sell 287	95065	151120	232730	329560	85353	136200	191620	228220		-0.033593	-0.00312398	-0.128635	-0.197164			-0.0669054	-0.00815682	-0.0781868	-0.00888857				0.0720006	0.0959139	0.0707296	0.170965		0.138906	0.104071	0.148916	0.179853		0.134391	0.103747	0.131944	0.150233
FK-506 (Tacrolimus)	Sell 288	67428	95784	115160	128750	62272	89537	107640	111680		0.26689	0.364193	0.441526	0.532301			0.243262	0.361003	0.466489	0.605855				0.322948	0.40566	0.477995	0.59431		0.0796864	0.0446571	0.0115055	-0.0115455		0.108696	0.0702368	0.0206018	-0.0246857
Anagrelide hydrochloride	Sell 289	82736	142310	211910	290910	82711	132770	177090	200320		0.100454	0.0553562	-0.0276677	-0.0567639			0.0714618	0.0506167	0.0182677	0.109431				0.100726	0.118682	0.141194	0.272315		0.0292639	0.0680653	0.122926	0.162883		0.0325318	0.0720539	0.119616	0.154134
AT-406	Sell 290	86882	148380	215660	329460	94128	151540	202970	260280		0.0553765	0.015064	-0.0458535	-0.196801			0.0249316	0.0101224	0.000894792	-0.00858243				-0.0234055	-0.00591191	0.0156873	0.0545031		-0.0483371	-0.0160343	0.0147925	0.0630855		-0.0511708	-0.0162795	0.0141439	0.0527118
BI 2536	Sell 291	16453	23560	27392	25695	17146	21727	19977	16125		0.821115	0.84361	0.867161	0.90666			0.81535	0.842826	0.873099	0.921339				0.81358	0.855778	0.903121	0.941424		-0.00176923	0.012952	0.0300217	0.0200847		-0.0098903	0.0828185	0.226001	0.215178
Irinotecan HCl Trihydrate (Campto)	Sell 292	93334	155520	228620	300210	90460	144620	196770	242730		-0.0147728	-0.0323309	-0.108704	-0.0905472			-0.0474786	-0.0375102	-0.059146	0.0809612				0.0164748	0.0400226	0.0457545	0.118255		0.0639533	0.0775328	0.104901	0.0372943		0.0630223	0.0751046	0.0946155	0.0341978
CYC116	Sell 293	91181	151960	213900	303060	93339	150330	201050	257240		0.0086357	-0.00869984	-0.0373183	-0.1009			-0.0233157	-0.0137607	0.00904848	0.0722364				-0.0148271	0.00211999	0.0249984	0.0655462		0.00848852	0.0158806	0.0159499	-0.0066902		0.00856247	0.0157437	0.0153761	-0.00607703
Disulfiram (Antabuse)	Sell 294	88184	144260	209920	340320	91965	146210	195570	252240		0.0412205	0.0424122	-0.0180171	-0.236251			0.0103194	0.0376078	0.0274869	-0.0418284				0.00011167	0.0294683	0.0515739	0.0837093		-0.0102077	-0.00813958	0.024087	0.125538		-0.0106466	-0.00850009	0.0236607	0.101547
Evista (Raloxifene Hydrochloride)	Sell 295	85566	144630	223920	311480	92926	147350	201280	252760		0.0696847	0.0399562	-0.0859108	-0.131487			0.039701	0.0351395	-0.037372	0.0464601				-0.0103368	0.021901	0.023883	0.0818203		-0.0500377	-0.0132385	0.061255	0.0353602		-0.0537858	-0.0137894	0.0564089	0.0312511
GSK1904529A	Sell 296	87678	163430	218770	304420	92340	148110	199640	250870		0.046722	-0.0848369	-0.0609356	-0.105841			0.0159982	-0.0902797	-0.0135132	0.068073				-0.00396551	0.0168562	0.0318363	0.088686		-0.0199637	0.107136	0.0453494	0.0206129		-0.0209422	0.0987576	0.0427447	0.0186401
JNJ-7706621	Sell 297	85662	139930	201190	282990	87784	140110	189540	237470		0.068641	0.0711545	0.0243195	-0.0279936			0.0386236	0.0664943	0.0679311	0.133677				0.0455695	0.0699596	0.0808167	0.137363		0.00694598	0.00346535	0.0128856	0.0036859		0.0074579	0.00373081	0.0132068	0.00358553
LY294002	Sell 298	86662	143180	209200	284030	91651	145050	199730	255310		0.0577685	0.0495812	-0.0145254	-0.0317715			0.0274007	0.0448128	0.0308225	0.130493				0.00352563	0.0371683	0.0313998	0.0725572		-0.023875	-0.00764452	0.000577265	-0.0579362		-0.0253388	-0.00804331	0.000569	-0.0561521
Mycophenolate mofetil (CellCept)	Sell 299	87803	143060	206440	276590	87156	141010	193330	243580		0.045363	0.0503777	-0.00114065	-0.00474489			0.0145953	0.0456133	0.043609	0.15327				0.0523975	0.0639855	0.0624369	0.115168		0.0378021	0.0183722	0.0188279	-0.0381018		0.0395984	0.0193468	0.0188064	-0.0379219
Pazopanib	Sell 300	85806	141760	202720	282850	86510	138910	189970	242710		0.0670753	0.059007	0.0168997	-0.0274851			0.0370075	0.0542859	0.060843	0.134106				0.0594211	0.0779251	0.0787314	0.118328		0.0224136	0.0236392	0.0178884	-0.0157776		0.0240251	0.0251216	0.0181959	-0.0153555
PHA-793887	Sell 301	81961	137190	198900	285070	85920	135480	189370	240900		0.10888	0.0893424	0.0354249	-0.0355495			0.0801595	0.0847735	0.0785402	0.12731				0.0658359	0.100693	0.0816411	0.124903		-0.0143237	0.0159198	0.00310095	-0.00240642		-0.0160738	0.0174816	0.00321484	-0.00232381
Roscovitine (Seliciclib, CYC202)	Sell 302	86342	145530	215140	312150	87905	142880	194380	243930		0.0612477	0.0339821	-0.0433317	-0.133921			0.030992	0.0291354	0.00330384	0.044409				0.044254	0.0515726	0.0573449	0.113896		0.013262	0.0224372	0.0540411	0.0694873		0.0141272	0.0232265	0.0517966	0.0612806
TAE684 (NVP-TAE684)	Sell 303	89408	146620	220420	322950	94039	147120	201640	261040		0.0279126	0.0267467	-0.0689373	-0.173153			-0.00341744	0.0218637	-0.0211572	0.0113468				-0.0224379	0.0234277	0.0221372	0.0517423		-0.0190204	0.00156401	0.0432944	0.0403955		-0.0195666	0.00160699	0.0405023	0.0344333
Temozolomide	Sell 304	83771	140880	213080	301900	91850	146220	202220	250700		0.0892008	0.0648484	-0.0333417	-0.0966864			0.0598461	0.0601566	0.0128474	0.0757875				0.00136201	0.0294019	0.0193244	0.0893035		-0.0584841	-0.0307547	0.00647707	0.013516		-0.0642118	-0.0328874	0.00626809	0.0123244
Ubenimex (Bestatin)	Sell 305	84035	142280	217560	304930	90734	143860	188980	222500		0.0863305	0.0555553	-0.0550676	-0.107693			0.0568832	0.0508169	-0.00790749	0.0665117				0.0134957	0.0450674	0.0835325	0.191743		-0.0433875	-0.00574949	0.0914399	0.125231		-0.0474871	-0.00608769	0.0866674	0.113056
Estradiol	Sell 306	83026	139700	207630	282290	86416	133590	176110	203600		0.0973008	0.0726812	-0.00691162	-0.0254508			0.0682071	0.0680287	0.038096	0.13582				0.0604431	0.113239	0.145946	0.2604		-0.00776403	0.0452103	0.10785	0.12458		-0.00860091	0.0487537	0.10711	0.121488
C 646	Sell 307	85619	144230	208480	309180	85699	133140	184670	246100		0.0691085	0.0426114	-0.0110337	-0.123132			0.0391061	0.037808	0.0341581	0.0535011				0.0682387	0.116226	0.104434	0.106014		0.0291325	0.078418	0.0702759	0.0525124		0.0312953	0.0819082	0.0695089	0.0467553
DFMO	Sell 308	88363	144770	212880	315430	91705	147910	200390	256750		0.0392744	0.0390269	-0.0323717	-0.145836			0.00831049	0.0342055	0.0137739	0.0343679				0.00293852	0.0181838	0.0281991	0.0673262		-0.00537198	-0.0160217	0.0144252	0.0329583		-0.00559158	-0.0166724	0.0139729	0.0287636
ML 141	Sell 309	87797	146420	214710	308960	90570	146040	201130	254620		0.0454282	0.0280743	-0.0412464	-0.122333			0.0146627	0.023198	0.00529593	0.0541746				0.0152788	0.0305967	0.0246104	0.0750637		0.000616133	0.00739873	0.0193145	0.020889		0.000645455	0.00761244	0.0185494	0.0186122
PB 28 dihydrochloride	Sell 310	86842	149800	218680	295340	88785	145300	200580	260480		0.0558114	0.00563809	-0.0604991	-0.0728564			0.0253805	0.00064921	-0.0130962	0.0958698				0.0346862	0.0355088	0.0272777	0.0537765		0.00930565	0.0348596	0.0403739	-0.0420933		0.00985571	0.0350572	0.0380707	-0.0392348
SKF 91488	Sell 311	84588	142180	209930	279680	88829	145050	198280	263060		0.080318	0.0562191	-0.0180656	-0.0159697			0.050677	0.051484	0.0274406	0.14381				0.0342078	0.0371683	0.0384317	0.0444044		-0.0164692	-0.0143158	0.010991	-0.0994057		-0.0179075	-0.0151685	0.010796	-0.0978432
Pimecrolimus	Sell 312	72258	113110	150090	196220	73786	114150	143420	178380		0.214376	0.249184	0.272131	0.287208			0.189055	0.245417	0.304666	0.399308				0.197763	0.24228	0.304478	0.352014		0.00870725	-0.00313648	-0.000188288	-0.0472936		0.0110832	-0.00417742	-0.000258684	-0.0663499
Afatinib (BIBW2992)	Sell 313	85029	140520	203640	286030	88324	142630	189760	249380		0.0755232	0.0672381	0.0124381	-0.0390368			0.0457277	0.0625583	0.0565808	0.124371				0.0396984	0.053232	0.0797498	0.0940986		-0.00602926	-0.00932621	0.023169	-0.0302721		-0.00652181	-0.00999849	0.0234608	-0.0291348
BAY 11-7082 (BAY 11-7821)	Sell 314	82133	136750	211880	286560	91786	146090	194920	249180		0.10701	0.0922631	-0.0275222	-0.0409621			0.0782292	0.0877088	0.0184067	0.122748				0.00205784	0.0302648	0.0547261	0.0948251		-0.0761713	-0.057444	0.0363194	-0.0279231		-0.0852992	-0.0632826	0.0353466	-0.0268243
Bicalutamide (Casodex)	Sell 315	83631	140800	221550	294520	90970	146460	197020	257070		0.090723	0.0653795	-0.0744173	-0.0698777			0.0614173	0.0606903	-0.0263923	0.0983801				0.0109298	0.0278088	0.0445421	0.0661638		-0.0504875	-0.0328815	0.0709344	-0.0322163		-0.0555249	-0.0351817	0.0660212	-0.0301122
CH5132799	Sell 316	78254	134400	213460	279470	84420	137590	186470	238110		0.149184	0.107862	-0.0351845	-0.0152068			0.121763	0.103386	0.0110869	0.144453				0.0821446	0.0866872	0.0957048	0.135038		-0.0396182	-0.016699	0.0846179	-0.00941482		-0.046565	-0.018718	0.0817419	-0.0092738
Decitabine	Sell 317	82759	139540	208360	295210	83301	134010	180170	229270		0.100204	0.0737433	-0.0104518	-0.0723842			0.0712036	0.0690961	0.0347141	0.0962678				0.0943109	0.110451	0.126257	0.16715		0.0231073	0.0413549	0.0915429	0.0708827		0.0256805	0.0446474	0.090596	0.0660982
Febuxostat (Uloric)	Sell 318	86455	142310	201000	285020	87770	139630	194570	251250		0.0600191	0.0553562	0.0252409	-0.0353678			0.0297238	0.0506167	0.0688113	0.127463				0.0457218	0.0731458	0.0564235	0.0873056		0.015998	0.0225291	-0.0123879	-0.0401571		0.0170195	0.0238493	-0.0127086	-0.0387853
GW 4064	Sell 319	83108	137370	195160	261230	88952	140320	191240	253520		0.0964093	0.0881476	0.0535622	0.0510521			0.0672869	0.0835726	0.0958668	0.200291				0.0328705	0.0685657	0.0725725	0.0790595		-0.0344164	-0.015007	-0.0232943	-0.121232		-0.0380885	-0.0164577	-0.0246126	-0.127754
KX2-391	Sell 320	78754	130390	187840	262910	84186	133730	183340	225660		0.143748	0.13448	0.0890609	0.0449493			0.116151	0.130138	0.129779	0.195148				0.0846888	0.11231	0.110884	0.180264		-0.0314626	-0.0178282	-0.0188948	-0.0148842		-0.0367446	-0.0205983	-0.0207421	-0.0155847
Megestrol Acetate	Sell 321	81028	136160	194010	274410	88913	135050	188310	242140		0.119024	0.0961795	0.0591392	0.00317421			0.0906305	0.0916448	0.101194	0.159943				0.0332945	0.103548	0.0867816	0.120399		-0.057336	0.0119027	-0.0144128	-0.0395445		-0.0650824	0.0131693	-0.0153188	-0.0396705
Nocodazole	Sell 322	77060	133990	203640	295470	91077	142950	195400	239520		0.162166	0.110584	0.0124381	-0.0733287			0.135163	0.106121	0.0565808	0.0954718				0.00976644	0.0511079	0.0523984	0.129916		-0.125397	-0.0550135	-0.00418245	0.0344443		-0.149668	-0.0618535	-0.00423512	0.0320911
PD0325901	Sell 323	74613	120820	196260	265450	79285	126030	175210	215340		0.188771	0.198005	0.0482277	0.0357224			0.162625	0.193982	0.0907707	0.187373				0.137975	0.163422	0.150311	0.217753		-0.0246506	-0.0305599	0.05954	0.0303801		-0.0303868	-0.0381048	0.062557	0.0315056
PIK-90	Sell 324	82769	137800	214270	311560	90048	140710	187760	226180		0.100095	0.0852933	-0.0391126	-0.131777			0.0710914	0.080704	0.00733436	0.0462152				0.0209542	0.0659769	0.0894489	0.178375		-0.0501372	-0.0147271	0.0821145	0.13216		-0.0557139	-0.0161004	0.0790237	0.116772
Salinomycin (Procoxacin)	Sell 325	79511	133260	205100	288830	86771	133930	180160	207710		0.135518	0.115429	0.00535774	-0.0492081			0.107656	0.110991	0.0498169	0.115799				0.0565834	0.110982	0.126305	0.24547		-0.0510723	-9.37339e-06	0.0764885	0.129671		-0.0590784	-1.05965e-05	0.0769005	0.123589
Sotrastaurin (AEB071)	Sell 326	74900	126920	188760	241800	81953	130970	170130	194750		0.185651	0.157514	0.0845994	0.121634			0.159404	0.153287	0.125517	0.259773				0.108967	0.13063	0.174946	0.292548		-0.0504374	-0.0226567	0.0494299	0.0327754		-0.0619359	-0.0268927	0.0539981	0.0373141
Triptolide	Sell 327	60273	72266	76309	88806	48946	51642	52799	62098		0.344683	0.520303	0.629936	0.677402			0.323562	0.517897	0.646477	0.728136				0.467835	0.657204	0.743949	0.774422		0.144273	0.139307	0.0974715	0.0462855		0.220158	0.290407	0.263391	0.143477
Vemurafenib (PLX4032)	Sell 328	89588	150650	219180	315810	93090	150190	195670	251240		0.0259556	-4.14871e-06	-0.0629239	-0.147216			-0.00543757	-0.00502134	-0.0154126	0.0332046				-0.0121199	0.0030493	0.051089	0.0873419		-0.00668231	0.00807064	0.0665016	0.0541373		-0.00686038	0.0080706	0.0625647	0.0471902
Zileuton	Sell 329	88547	148240	223790	316730	92894	150480	201050	265520		0.0372738	0.0159933	-0.0852803	-0.150558			0.00624548	0.0110563	-0.0367697	0.0303882				-0.00998887	0.0011243	0.0249984	0.0354682		-0.0162343	-0.00993204	0.0617681	0.00507999		-0.0168629	-0.0100935	0.0569144	0.00441524
BIBR 1532	Sell 330	83860	148640	217630	277160	94745	150640	201040	270260		0.0882332	0.0133381	-0.0554071	-0.00681548			0.0588472	0.00838784	-0.00823178	0.151525				-0.0301138	6.22306e-05	0.0250469	0.0182496		-0.0889611	-0.00832561	0.0332787	-0.133275		-0.09757	-0.00843816	0.0315316	-0.132373
GANT 61	Sell 331	86450	143360	222190	287290	96625	151940	199700	268370		0.0600734	0.0483864	-0.077521	-0.0436139			0.0297799	0.043612	-0.0293573	0.120513				-0.0505541	-0.00856708	0.0315453	0.0251152		-0.080334	-0.052179	0.0609026	-0.0953982		-0.0854684	-0.0548322	0.056521	-0.0914114
LY 320135	Sell 332	84245	139330	197210	281350	94610	151340	198130	266010		0.0840473	0.0751372	0.0436207	-0.0220361			0.0545264	0.070497	0.0863696	0.138698				-0.0286461	-0.00458432	0.0391591	0.0336882		-0.0831725	-0.0750813	-0.0472105	-0.105009		-0.0908043	-0.0811811	-0.0493638	-0.102745
PF-4708671	Sell 333	82935	137330	221690	305080	91524	146830	197420	258030		0.0982902	0.0884131	-0.0750963	-0.108238			0.0692284	0.0838395	-0.0270409	0.0660525				0.00490644	0.0253527	0.0426023	0.0626764		-0.064322	-0.0584867	0.0696431	-0.0033761		-0.0713334	-0.0641593	0.0647785	-0.00304637
SKI II	Sell 334	85405	144400	212560	297040	93441	150020	202930	277880		0.0714352	0.0414829	-0.0308199	-0.0790319			0.0415078	0.0366739	0.0152564	0.0906656				-0.0159361	0.00417775	0.0158813	-0.00943096		-0.057444	-0.0324961	0.000624851	-0.100097		-0.0618632	-0.0339025	0.000606169	-0.0927651
Tofacitinib citrate (CP-690550 citrate)	Sell 335	82203	138910	206510	288120	96823	154480	204710	274680		0.106249	0.0779251	-0.00148012	-0.0466289			0.0774436	0.0732989	0.0432847	0.117973				-0.0527069	-0.0254274	0.00724906	0.00219341		-0.13015	-0.0987264	-0.0360357	-0.115779		-0.145623	-0.10707	-0.0359824	-0.110621
Anastrozole	Sell 336	82346	141860	201840	281060	90538	144770	191880	254530		0.104694	0.0583433	0.0211673	-0.0209827			0.0758387	0.0536188	0.0649198	0.139585				0.0156267	0.0390269	0.0694688	0.0753906		-0.060212	-0.0145919	0.00454896	-0.0641949		-0.067253	-0.015496	0.00464733	-0.0628756
AT7519	Sell 337	82793	141500	196260	274260	87312	140750	190570	248520		0.0998341	0.0607329	0.0482277	0.00371911			0.0708221	0.0560204	0.0907707	0.160402				0.0507014	0.0657114	0.0758217	0.0972226		-0.0201207	0.00969091	-0.014949	-0.0631798		-0.0223522	0.0103175	-0.0157065	-0.0634157
BI6727 (Volasertib)	Sell 338	61147	101380	142630	173480	68484	104460	136000	147400		0.33518	0.327047	0.308309	0.369814			0.313753	0.32367	0.339227	0.468922				0.255409	0.306602	0.340461	0.464553		-0.0583445	-0.0170685	0.00123482	-0.00436963		-0.0877599	-0.0253636	0.00178522	-0.00693388
CP-466722	Sell 339	79779	133530	188910	261180	86688	134790	185560	244140		0.132604	0.113637	0.0838719	0.0512337			0.104648	0.10919	0.124822	0.200444				0.0574858	0.105273	0.100118	0.113133		-0.0471621	-0.00391676	-0.0247037	-0.087311		-0.0543721	-0.00441891	-0.0269654	-0.0920259
Cyclopamine	Sell 340	83057	142800	211910	300180	85381	136270	184050	240220		0.0969638	0.0521036	-0.0276677	-0.0904383			0.0678592	0.0473478	0.0182677	0.081053				0.0716961	0.0954493	0.107441	0.127373		0.0038369	0.0481014	0.089173	0.0463203		0.00424889	0.0507455	0.0867722	0.0424786
Docetaxel (Taxotere)	Sell 341	4327	5289	5409	5941	3700	4386	4662	4634		0.952955	0.964892	0.973769	0.978419			0.951438	0.964716	0.974941	0.981813				0.959772	0.970886	0.977391	0.983166		0.0083333	0.00617019	0.00245011	0.00135376		0.177134	0.175749	0.0934045	0.0627284
EX 527	Sell 342	81975	139770	196850	281480	89119	136680	186490	233370		0.108728	0.0722165	0.0453665	-0.0225084			0.0800024	0.0675617	0.0880374	0.1383				0.0310548	0.0927277	0.0956078	0.152257		-0.0489476	0.025166	0.00757045	0.013957		-0.0549188	0.0271249	0.00793022	0.0136498
GSK2126458	Sell 343	25174	32293	39138	49156	23587	34741	47712	63851		0.726296	0.785641	0.810198	0.821435			0.717475	0.784566	0.818682	0.849518				0.743551	0.769392	0.768618	0.768054		0.026076	-0.0151742	-0.0500639	-0.0814638		0.0952709	-0.0707887	-0.26377	-0.456214
Ku-0063794	Sell 344	81037	130550	191340	274870	89043	140250	186780	230950		0.118926	0.133418	0.0720875	0.00150321			0.0905295	0.12907	0.113564	0.158535				0.0318811	0.0690303	0.0942015	0.161048		-0.0586484	-0.0600401	-0.0193625	0.00251263		-0.0665647	-0.0692839	-0.0208668	0.00251641
Maraviroc	Sell 345	80452	132910	188590	279610	80238	128660	176670	209450		0.125287	0.117753	0.0854238	-0.0157154			0.0970949	0.113326	0.126304	0.144024				0.127613	0.145964	0.14323	0.239149		0.0305184	0.0326376	0.0169263	0.0951245		0.0348896	0.0369937	0.0185072	0.0936527
Mycophenolic (Mycophenolate)	Sell 346	75181	126240	184730	234750	80184	130860	166820	189590		0.182596	0.162028	0.104143	0.147244			0.156251	0.157823	0.144187	0.281355				0.1282	0.13136	0.190998	0.311293		-0.0280504	-0.026463	0.0468118	0.0299374		-0.0343164	-0.0315798	0.0522536	0.0351067
PCI-24781	Sell 347	89119	143240	195700	279630	87591	141770	183340	221960		0.0310548	0.0491829	0.0509435	-0.015788			-0.000174023	0.0444125	0.0933651	0.143963				0.0476679	0.0589407	0.110884	0.193705		0.047842	0.0145282	0.0175188	0.0497417		0.0493753	0.0152797	0.0184592	0.0489686
Phloretin (Dihydronaringenin)	Sell 348	86061	142580	213450	287600	90101	146140	193010	249750		0.0643028	0.0535639	-0.035136	-0.04474			0.0341456	0.0488155	0.0111332	0.119564				0.020378	0.0299329	0.0639888	0.0927545		-0.0137676	-0.0188826	0.0528555	-0.0268099		-0.0147138	-0.0199513	0.0510614	-0.0256618
Rosiglitazone (Avandia)	Sell 349	85721	145110	212350	307360	93096	149780	197860	257240		0.0679995	0.03677	-0.0298015	-0.11652			0.0379614	0.0319373	0.0162293	0.0590727				-0.0121851	0.00577085	0.0404685	0.0655462		-0.0501465	-0.0261664	0.0242392	0.00647347		-0.0538052	-0.0271653	0.0235377	0.0057979
SNS-314	Sell 350	83404	142420	183290	187460	84926	139900	164520	136210		0.093191	0.054626	0.111126	0.31903			0.0639649	0.0498829	0.150858	0.426125				0.0766431	0.0713536	0.202152	0.505202		0.0126782	0.0214707	0.0512945	0.0790766		0.0139812	0.0227113	0.0577073	0.116123
Temsirolimus (Torisel)	Sell 351	20545	42047	75556	111730	29458	58095	86856	119060		0.776625	0.720895	0.633588	0.594128			0.769425	0.719495	0.649966	0.657959				0.679718	0.614369	0.578788	0.567501		-0.0897072	-0.105125	-0.071178	-0.0904578		-0.401599	-0.376651	-0.194257	-0.222873
Valproic acid sodium salt (Sodium valproate)	Sell 352	79520	138160	211740	280500	90421	143900	189230	246140		0.13542	0.0829036	-0.0268433	-0.0189484			0.107555	0.0783024	0.0190553	0.1413				0.0168988	0.0448019	0.0823201	0.105868		-0.0906558	-0.0335005	0.0632648	-0.0354316		-0.104855	-0.0365289	0.0616109	-0.0347727
YM201636	Sell 353	80658	136690	202520	279120	91519	145100	186890	238650		0.123047	0.0926614	0.0178696	-0.0139354			0.094783	0.0881091	0.0617695	0.145524				0.0049608	0.0368364	0.093668	0.133077		-0.0898222	-0.0512727	0.0318985	-0.0124479		-0.102425	-0.0565089	0.0324789	-0.0122768
Bay 11-7085	Sell 354	83230	140510	211610	289990	93309	147390	194170	255270		0.0950828	0.0673045	-0.0262128	-0.0534219			0.0659177	0.062625	0.0196575	0.112248				-0.014501	0.0216355	0.0583633	0.0727025		-0.0804186	-0.0409895	0.0387057	-0.0395454		-0.0888685	-0.0439473	0.0377171	-0.0375399
EBPC	Sell 355	82916	141010	210430	264070	90554	144040	184250	234800		0.0984968	0.0639855	-0.0204903	0.0407354			0.0694417	0.0592894	0.0251242	0.191597				0.0154527	0.0438726	0.106471	0.147062		-0.0539889	-0.0154168	0.0813466	-0.0445352		-0.0598876	-0.0164707	0.0797132	-0.0464264
MRT-10	Sell 356	78500	129660	202250	302280	88457	140440	183320	234470		0.14651	0.139326	0.019179	-0.0980668			0.119002	0.135008	0.0630204	0.0746242				0.0382524	0.0677691	0.110981	0.148261		-0.0807496	-0.0672387	0.0479605	0.0736366		-0.0946111	-0.0781234	0.0488983	0.0670602
PD 166285	Sell 357	82155	139950	205100	277580	90914	144220	193540	242770		0.106771	0.0710217	0.00535774	-0.00834118			0.0779823	0.0663609	0.0498169	0.150239				0.0115387	0.0426777	0.0614185	0.11811		-0.0664436	-0.0236831	0.0116016	-0.0321287		-0.0743859	-0.0254937	0.0116641	-0.0318629
Src I1	Sell 358	83726	136960	197030	284270	87778	137150	183280	228850		0.0896901	0.0908691	0.0444936	-0.0326434			0.0603511	0.0863078	0.0872035	0.129759				0.0456348	0.0896079	0.111175	0.168676		-0.0147163	0.00330006	0.0239714	0.0389175		-0.0161663	0.0036299	0.0250876	0.0376873
Apatinib (YN968D1)	Sell 359	84494	138980	202370	296620	86214	135360	183640	237600		0.08134	0.0774605	0.018597	-0.0775062			0.0517319	0.072832	0.0624644	0.0919513				0.0626393	0.10149	0.109429	0.136891		0.0109074	0.0286578	0.0469646	0.0449394		0.0118732	0.0310641	0.0478546	0.0417069
AG14361	Sell 360	80864	140170	212080	275540	91237	143260	195090	253660		0.120807	0.0695614	-0.0284921	-0.000930641			0.0924711	0.0648932	0.0174801	0.156484				0.00802684	0.0490502	0.0539017	0.078551		-0.0844442	-0.015843	0.0364216	-0.077933		-0.0960474	-0.0170275	0.0354126	-0.0778605
Belinostat (PXD101)	Sell 361	71589	121140	177940	233400	90002	140800	191540	256440		0.221649	0.195881	0.137071	0.152148			0.196563	0.191847	0.175643	0.285488				0.0214544	0.0653795	0.0711176	0.0684523		-0.175109	-0.126467	-0.104526	-0.217036		-0.224975	-0.157274	-0.121129	-0.255983
BIIB021	Sell 362	79402	136420	202700	284540	92298	141920	194230	239020		0.136703	0.0944536	0.0169967	-0.0336242			0.108879	0.0899103	0.0609356	0.128932				-0.00350887	0.057945	0.0580723	0.131732		-0.112388	-0.0319653	-0.00286329	0.00280039		-0.130184	-0.0352995	-0.0029128	0.00270929
CHIR-99021 (CT99021) HCl	Sell 363	77807	135390	200650	284640	86413	132090	182990	219250		0.154044	0.101291	0.0269382	-0.0339874			0.126779	0.0967817	0.0704328	0.128626				0.0604757	0.123196	0.112581	0.203549		-0.0663038	0.0264141	0.0421484	0.0749233		-0.0783773	0.0293912	0.0433153	0.0724606
Dexamethasone	Sell 364	60238	105270	157620	210410	66485	105320	152630	178070		0.345063	0.301225	0.235614	0.235662			0.323955	0.297719	0.269781	0.355868				0.277143	0.300893	0.259814	0.35314		-0.046812	0.00317398	-0.00996779	-0.00272738		-0.0714756	0.0045422	-0.0130403	-0.00356829
Doxorubicin (Adriamycin)	Sell 365	68276	106440	132700	156020	53205	76593	84778	86087		0.25767	0.293459	0.356465	0.433239			0.233745	0.289914	0.38523	0.522373				0.421529	0.491581	0.588865	0.687279		0.187784	0.201667	0.203635	0.164906		0.252966	0.285429	0.316432	0.290963
Fingolimod (FTY720)	Sell 366	83189	141830	196870	302900	87064	140180	179420	215020		0.0955286	0.0585424	0.0452695	-0.100319			0.0663778	0.0538189	0.0879447	0.0727262				0.0533977	0.069495	0.129894	0.218915		-0.0129801	0.015676	0.0419494	0.146189		-0.014351	0.0166508	0.0439385	0.132861
JNJ 26854165 (Serdemetan)	Sell 367	86605	142060	197150	323250	87908	141910	185420	240820		0.0583882	0.0570157	0.0439116	-0.174243			0.0280404	0.0522846	0.0866475	0.0104284				0.0442214	0.0580114	0.100797	0.125194		0.016181	0.0057268	0.0141493	0.114765		0.0171844	0.00607306	0.0147992	0.0977357
LDE225 (NVP-LDE225, Erismodegib)	Sell 368	89248	146760	214810	308670	91084	147690	199400	234090		0.0296522	0.0258174	-0.0417314	-0.121279			-0.00162178	0.0209298	0.00483265	0.0550624				0.00969033	0.0196441	0.0330002	0.149641		0.0113121	-0.00128564	0.0281675	0.0945788		0.0116578	-0.00131971	0.0270391	0.084349
Melphalan	Sell 369	89325	143910	209810	296580	90162	146380	195050	235980		0.028815	0.0447355	-0.0174836	-0.0773609			-0.00248594	0.0399428	0.0279966	0.0920738				0.0197148	0.0283398	0.0540957	0.142776		0.0222007	-0.011603	0.0260991	0.0507018		0.0228594	-0.0121463	0.0256507	0.0470611
Palomid 529	Sell 370	88905	147730	213800	306720	94680	150460	198720	255890		0.0333815	0.0193786	-0.0368333	-0.114196			0.00222768	0.0144587	0.00951176	0.061032				-0.0294071	0.00125706	0.0362979	0.0704502		-0.0316348	-0.0132016	0.0267861	0.00941826		-0.0327273	-0.0134625	0.0258345	0.00845297
PD153035 HCl	Sell 371	88735	146220	215730	334050	94453	150880	204380	257610		0.0352298	0.0294019	-0.046193	-0.213475			0.00413557	0.0245322	0.000570497	-0.0226339				-0.0269391	-0.00153087	0.00884941	0.0642021		-0.0310747	-0.0260631	0.00827892	0.086836		-0.0322094	-0.0268526	0.00791337	0.0715598
PIK-93	Sell 372	85080	142080	205750	319030	94974	150170	195470	246860		0.0749687	0.0568829	0.00220553	-0.158913			0.0451553	0.0521511	0.0468056	0.0233471				-0.0326036	0.00318206	0.0520589	0.103253		-0.0777589	-0.0489691	0.00525325	0.0799056		-0.0840609	-0.0519226	0.00526486	0.0689488
Sirtinol	Sell 373	83932	137900	204080	290670	87755	139210	182280	230150		0.0874504	0.0846295	0.0103043	-0.0558921			0.0580392	0.0800369	0.0545424	0.110166				0.0458848	0.0759338	0.116024	0.163954		-0.0121543	-0.00410312	0.061482	0.0537876		-0.0133191	-0.00448247	0.0621222	0.0509404
SRT1720	Sell 374	82627	138970	209310	292120	89902	141700	185360	236770		0.101639	0.0775269	-0.0150589	-0.0611594			0.0726851	0.0728987	0.0303129	0.105727				0.0225416	0.0594053	0.101088	0.139906		-0.0501435	-0.0134933	0.0707749	0.0341786		-0.0558166	-0.0146274	0.0697249	0.0322087
Tivozanib (AV-951)	Sell 375	79093	139420	206780	299410	87389	138060	180020	235560		0.140062	0.0745398	-0.0027895	-0.0876412			0.112347	0.0698966	0.0420339	0.0834102				0.0498642	0.0835674	0.126984	0.144301		-0.0624826	0.0136708	0.0849505	0.0608911		-0.0726595	0.0147719	0.0847142	0.0559845
Vinblastine	Sell 376	80439	137940	197350	273420	87295	137850	178190	220800		0.125428	0.0843639	0.0429417	0.0067705			0.0972408	0.07977	0.085721	0.162974				0.0508862	0.0849614	0.135859	0.197919		-0.0463546	0.00519131	0.0501381	0.0349448		-0.0530026	0.00566963	0.0523877	0.035183
ZSTK474	Sell 377	78817	138080	196600	268050	83196	132700	175580	214860		0.143063	0.0834346	0.0465789	0.0262776			0.115444	0.0788361	0.0891956	0.179413				0.0954525	0.119147	0.148516	0.219496		-0.0199918	0.0403106	0.0593208	0.0400832		-0.0233294	0.0439801	0.0622189	0.0411649
BIX 01294	Sell 378	80229	142530	207150	301600	83232	130310	171460	218230		0.127711	0.0538958	-0.00458383	-0.0955966			0.0995976	0.0491491	0.0403197	0.0767059				0.0950611	0.135011	0.168497	0.207255		-0.00453649	0.0858623	0.128177	0.130549		-0.00520068	0.0907535	0.127592	0.119158
GSK 264220A	Sell 379	82443	147880	218470	297240	88186	135440	183590	227280		0.103639	0.0183829	-0.0594807	-0.0797584			0.0747501	0.013458	-0.0121233	0.0900533				0.0411988	0.100959	0.109672	0.174379		-0.0335513	0.0875008	0.121795	0.0843261		-0.0374306	0.0891394	0.114957	0.0780971
LY 333531	Sell 380	78402	139380	205710	294540	85499	131750	177030	227600		0.147575	0.0748053	0.00239952	-0.0699503			0.120102	0.0701635	0.0469909	0.0983189				0.0704132	0.125453	0.141485	0.173217		-0.0496887	0.0552893	0.0944936	0.074898		-0.058291	0.0597596	0.0947209	0.0700014
PIM-1 Inhibitor 2	Sell 381	77825	138670	206190	299100	85303	135290	179550	217980		0.153849	0.0795183	7.17329e-05	-0.086515			0.126577	0.0749	0.0447672	0.0843592				0.0725442	0.101954	0.129264	0.208163		-0.0540333	0.0270544	0.0844965	0.123803		-0.0638577	0.0293916	0.0845025	0.113945
STAT5 Inhibitor	Sell 382	79952	138560	205580	295980	83019	129410	172970	200610		0.130723	0.0802484	0.00302996	-0.0751813			0.102706	0.0756339	0.0475932	0.0939106				0.0973769	0.140985	0.161174	0.271261		-0.0053294	0.0653516	0.113581	0.177351		-0.00613084	0.0710535	0.113926	0.16495
Azithromycin (Zithromax)	Sell 383	73211	131020	199940	284580	79312	123790	165390	192910		0.204014	0.130298	0.0303814	-0.0337695			0.17836	0.125935	0.0737221	0.12881				0.137681	0.178291	0.197933	0.299232		-0.0406787	0.0523557	0.124211	0.170423		-0.0511048	0.0601996	0.128103	0.164856
Doxercalciferol (Hectorol)	Sell 384	75978	131830	187660	258820	78190	123020	158960	176100		0.17393	0.124922	0.0899339	0.0598067			0.147306	0.120531	0.130613	0.207669				0.14988	0.183402	0.229116	0.360297		0.00257402	0.0628706	0.0985033	0.152627		0.00311599	0.0718457	0.108237	0.162336
	Control wells location
control (no drug)	D12	98411	158030	208690	256150	104930	163250	215960	251230															Effect of 177Lu-lilotomab alone in each control well
"	E4	102600	161660	220470	294790	101870	163330	214570	259150															-0.0662426	-0.0330317	-0.0348364	0.0192075
"	H12	87368	144080	205010	292550	95324	150640	205390	258220															0.00711501	-0.0103303	0.026761	0.1209
"	I7	91984	152080	212190	291200	92025	144650	197750	241480															-0.0910631	-0.0455303	-0.00185357	0.117347
"	I18	89287	145390	213610	305440	90594	143130	192050	231890															-0.00044573	0.0488559	0.0680522	0.170742
"	I22	81074	133070	180180	239470	84986	137530	173670	197550															-0.0146382	0.0155444	0.100932	0.2408
"	L4	84910	139020	202520	276290	91979	146290	196740	265770															-0.0482522	-0.0335162	0.0361305	0.175053
"	M15	87267	143280	197470	280900	85428	133380	174130	211150															-0.0832529	-0.0522946	0.0285404	0.0380759
"																								0.0210733	0.0690955	0.118195	0.248309
"	C3	84191	163910	220740	270950	106330	170870	222640	240890
"	C4	105250	163130	220310	275930	109730	173440	218980	261010															-0.262962	-0.0424623	-0.00860741	0.110943
"	C5	103690	162880	219340	291770	109840	170650	221870	276860															-0.0425653	-0.0632011	0.00603695	0.0540717
"	C6	104760	165550	220100	304670	109720	170020	221770	280150															-0.0593114	-0.0477038	-0.0115346	0.0511019
"	C7	100950	161060	214920	325260	109420	169680	224500	273600															-0.0473463	-0.0270009	-0.00758746	0.0804805
"	C8	103720	165100	220490	340250	107360	168940	226030	276590															-0.0839029	-0.0535204	-0.0445747	0.158827
"	C9	101840	162650	219600	303490	109700	173200	228460	285110															-0.0350945	-0.0232586	-0.0251259	0.187098
"	C10	98631	157900	213070	285960	106210	167650	222780	276860															-0.0771799	-0.0648632	-0.0403461	0.0605621
"	C11	99248	159730	214170	280550	107740	168400	219300	272580															-0.076842	-0.0617479	-0.0455719	0.0318226
"	C12	99725	161100	214170	286160	105530	166000	215330	260700															-0.0855634	-0.0542791	-0.0239529	0.0284085
"	C13	98128	158400	209160	267870	106630	165960	217940	256130															-0.0582101	-0.0304159	-0.00541626	0.0889712
"	C14	100050	162020	217830	278200	101580	160530	212760	251190															-0.0866419	-0.0477273	-0.0419774	0.0438272
"	C15	101340	133610	220680	279420	102820	161780	213430	254910															-0.0152924	0.0091964	0.023275	0.0970884
"	C16	102210	163050	223080	281750	103310	162240	213340	248570															-0.0146043	-0.210838	0.032853	0.0877174
"	C17	104070	167830	216310	273550	104480	166360	216880	252540															-0.0107622	0.0049678	0.0436615	0.117764
"	C18	102870	166750	221900	291120	101270	159970	210450	240350															-0.00393966	0.00875886	-0.00263511	0.076805
"	C19	100650	161720	206590	255560	100610	160180	216070	244600															0.0155536	0.0406597	0.0515998	0.174395
"	C20	99055	159470	207420	254880	100820	160490	204000	228070															0.000397417	0.00952263	-0.045888	0.0428862
"	C21	96094	154150	199940	246190	96555	153720	198590	219570															-0.0178184	-0.00639619	0.0164883	0.105187
"	C22	89810	147380	191170	239430	92877	146890	185810	202390															-0.00479739	0.00278949	0.00675203	0.108128
"	N3	83240	136600	180070	246040	79633	129830	171680	207370															-0.0341499	0.00332474	0.0280379	0.154701
"	N4	88564	143590	188600	269030	84927	137800	171780	194810															0.0433325	0.0495608	0.046593	0.15717
"	N5	89143	145930	191480	281170	85540	140510	181530	202710															0.0410663	0.0403231	0.0891835	0.27588
"	N6	90155	145610	193920	286590	89843	144810	182310	205890															0.0404182	0.0371411	0.0519637	0.279048
"	N7	93032	151950	209860	291630	86081	142310	180610	205100															0.00346071	0.00549413	0.05987	0.281587
"	N8	95693	155900	209780	281690	86599	146460	192530	214150															0.0747162	0.0634419	0.139379	0.296712
"	N9	86897	144230	195440	269120	88819	146480	188780	212400															0.0950331	0.0605516	0.082229	0.239767
"	N10	91523	148420	199950	277450	85967	139760	176010	199810															-0.0221181	-0.0156001	0.034077	0.210761
"	N11	84373	142050	198580	274240	89859	148570	192190	215240															0.0607061	0.0583479	0.11973	0.279834
"	N12	84347	140070	197220	267810	87770	140750	176140	203080															-0.0650208	-0.0458993	0.0321785	0.21514
"	N13	82892	142120	200400	273510	82648	136220	177570	198520															-0.0405824	-0.00485472	0.106886	0.241701
"	N14	84573	143650	197860	260470	87979	141780	178050	211590															0.00294359	0.0415142	0.113922	0.274176
"	N15	84221	144470	196290	274430	78963	133130	173410	206420															-0.0402729	0.0130178	0.100121	0.187661
"	N16	80980	141190	198570	282390	90446	143520	179160	210950															0.062431	0.0784938	0.116562	0.247823
"	N17	82976	144030	206180	292820	94093	147720	185020	220570															-0.116893	-0.0165026	0.0977489	0.252983
"	N18	82727	140130	203390	281480	91048	142680	180930	214760															-0.133978	-0.0256197	0.102629	0.246739
"	N19	80678	139490	205310	273750	88653	141400	176440	207680															-0.100584	-0.0181974	0.110428	0.237033
"	N20	81371	140560	201540	278930	87378	139440	181980	212820															-0.0988497	-0.0136927	0.140617	0.241352
"	N21	77112	138050	201090	278060	75373	125390	172780	203910															-0.0738224	0.00796813	0.0970527	0.237013
"	N22	71133	129130	191170	260390	75814	119720	155320	168650															0.0225516	0.0917059	0.140783	0.266669
																								-0.0658063	0.0728723	0.187529	0.352318
	Mean controls	91975.3	150649	206205	275284	94939.6	151405	196988	231990
																						STDEV (177Lu-lilotomab alone):		0.0626882	0.0523148	0.0605741	0.0900689
	Mean effect of Betalutin alone (F̅b)=1-(〖averageRLU〗_(177Lu-lilotomab)/〖averageRLU〗_control )					-0.0322297	-0.00501717	0.0446987	0.157268													2xSTDEV (177Lu-lilotomab alone)		0.125376	0.10463	0.121148	0.180138

## Sheet: P2_1 µM
P2_1 µM		RAW DATA (RLU)
											Effect of drug alone (Fa) =1-(〖RLU〗_drug/〖averageRLU〗_control )						Expected value if additive effect (E) =Fa+F̅b-Fa*F̅b							Measured effect (M) =1-(〖RLU〗_combination/〖averageRLU〗_control )					Measured effect- Expected additive value (M-E)					Bliss score = (M-E)/(1-Fa)
		Minus_177Lu-lilotomab satetraxetan				Plus_177Lu-lilotomab satetraxetan											(Bliss Independence)
		Dy3	Dy4	Dy5	Dy6	Dy3	Dy4	Dy5	Dy6		Dy3	Dy4	Dy5	Dy6			Dy3	Dy4	Dy5	Dy6				Dy3	Dy4	Dy5	Dy6		Dy3	Dy4	Dy5	Dy6		Dy3	Dy4	Dy5	Dy6
Abitrexate (Methotrexate)	Sell 193	11535	10119	8077	7397	12876	10947	7873	6444		0.866138	0.92977	0.955515	0.968071			0.861185	0.931796	0.957759	0.973118				0.850576	0.924023	0.956639	0.972184		-0.0106091	-0.0077731	-0.00112074	-0.000933452		-0.0792539	-0.11068	-0.0251938	-0.0292349
Aprepitant (MK-0869)	Sell 194	92761	148140	186370	244950	92630	138520	167430	187730		-0.0764803	-0.0281595	-0.0264502	-0.0573338			-0.116311	0.00150655	0.0253349	0.1098				-0.07496	0.0386077	0.0778636	0.189658		0.041351	0.0371012	0.0525287	0.0798581		0.0384132	0.0360851	0.0511751	0.0755278
BKM120 (NVP-BKM120)	Sell 195	31714	54818	79432	111370	42394	83435	108320	126330		0.631963	0.619538	0.562521	0.519268			0.618345	0.630516	0.584592	0.595258				0.508023	0.420923	0.403417	0.454693		-0.110322	-0.209593	-0.181174	-0.140565		-0.299759	-0.55089	-0.414133	-0.292398
CAL-101 (GS-1101)	Sell 196	37344	90159	129030	170700	42520	102780	142110	177390		0.566627	0.374255	0.289355	0.263168			0.550592	0.39231	0.325208	0.37964				0.506561	0.28666	0.217316	0.234291		-0.0440317	-0.10565	-0.107892	-0.145349		-0.101602	-0.16884	-0.151822	-0.197262
CUDC-101	Sell 197	2920	3837	4463	5207	2482	3350	3475	3768		0.966114	0.973369	0.97542	0.977524			0.96486	0.974138	0.97666	0.981077				0.971197	0.976749	0.980861	0.983735		0.00633676	0.00261162	0.0042014	0.00265866		0.187001	0.0980686	0.170925	0.118288
ENMD-2076	Sell 198	77391	142450	178140	180450	82032	143410	167480	156810		0.101887	0.0113317	0.0188773	0.221082			0.0686557	0.0398583	0.0683756	0.344207				0.0480285	0.0046689	0.0775882	0.323125		-0.0206272	-0.0351894	0.00921261	-0.0210815		-0.0229673	-0.0355927	0.00938987	-0.0270651
Etoposide (VP-16)	Sell 199	22570	22684	15811	11872	15225	14327	10058	7229		0.738078	0.842563	0.912919	0.948754			0.728386	0.847105	0.917313	0.956855				0.823316	0.900564	0.944605	0.968796		0.0949292	0.0534588	0.0272919	0.0119412		0.362433	0.339556	0.31341	0.233017
Gossypol	Sell 200	86453	143000	180930	228230	94075	150230	183560	214410		-0.00327669	0.00751449	0.00351109	0.0148386			-0.0403989	0.0361512	0.0537847	0.170564				-0.0917291	-0.042665	-0.0109739	0.074493		-0.0513302	-0.0788162	-0.0647585	-0.0960709		-0.0511626	-0.0794129	-0.0649867	-0.097518
Letrozole	Sell 201	92853	151890	191600	248540	97484	153740	188370	221450		-0.0775479	-0.0541862	-0.0552549	-0.0728301			-0.117418	-0.0237692	-0.00201658	0.0967531				-0.13129	-0.067026	-0.0374654	0.0441046		-0.0138719	-0.0432568	-0.0354488	-0.0526485		-0.0128736	-0.0410334	-0.0335927	-0.0490744
LY2157299	Sell 202	87602	145720	189230	241880	84733	141120	181870	204570		-0.0166107	-0.0113636	-0.0422019	-0.044082			-0.0542263	0.0178178	0.0103779	0.120957				0.0166837	0.0205626	-0.00166605	0.116968		0.07091	0.00274472	-0.0120439	-0.0039893		0.0697513	0.00271388	-0.0115562	-0.00382087
Mocetinostat (MGCD0103)	Sell 203	11351	17544	20186	20817	10701	15413	16821	15307		0.868273	0.878237	0.888824	0.910143			0.863399	0.88175	0.894433	0.924347				0.875816	0.893027	0.907357	0.933927		0.0124172	0.0112768	0.0129241	0.00958027		0.0942646	0.0926125	0.116249	0.106617
Paclitaxel (Taxol)	Sell 204	3889	4505	4131	4006	3909	4344	3803	3311		0.954869	0.968733	0.977248	0.982708			0.953199	0.969635	0.978396	0.985441				0.954637	0.969851	0.979055	0.985708		0.00143781	0.000215258	0.000658643	0.000266623		0.0318582	0.00688456	0.028949	0.0154189
PH-797804	Sell 205	65510	109350	154940	186540	64390	106750	142940	163530		0.239764	0.241061	0.146653	0.194795			0.211635	0.262959	0.189705	0.322074				0.252762	0.259106	0.212745	0.294118		0.0411269	-0.00385286	0.0230392	-0.0279562		0.0540976	-0.00507665	0.0269986	-0.0347193
Rapamycin (Sirolimus)	Sell 206	22636	40017	62166	92981	25621	44611	61297	79557		0.737312	0.722264	0.657615	0.598645			0.727592	0.730277	0.674889	0.662087				0.702671	0.690379	0.662401	0.65659		-0.0249209	-0.0398981	-0.0124875	-0.00549749		-0.0948686	-0.143655	-0.036472	-0.0136973
Simvastatin (Zocor)	Sell 207	87808	147770	194190	250390	88421	146760	184980	210860		-0.0190013	-0.0255915	-0.0695196	-0.0808157			-0.0567053	0.00400042	-0.0155616	0.0900298				-0.0261151	-0.0185816	-0.0187947	0.0898167		0.0305902	-0.0225821	-0.00323308	-0.000213126		0.0300198	-0.0220186	-0.00302293	-0.00019719
Tandutinib (MLN518)	Sell 208	94047	155680	194110	248040	100250	160270	192710	217430		-0.0914041	-0.0804905	-0.069079	-0.0706719			-0.131787	-0.0493146	-0.0151432	0.0985702				-0.163389	-0.112347	-0.0613684	0.0614571		-0.0316021	-0.0630326	-0.0462252	-0.0371131		-0.0289554	-0.0583371	-0.0432383	-0.0346634
Vinpocetine (Cavinton)	Sell 209	83559	138970	178870	230980	86109	141610	176040	200530		0.0303078	0.0354845	0.0148567	0.00296813			-0.0055717	0.0633142	0.0645579	0.16057				0.000715392	0.0171617	0.0304432	0.134406		0.00628709	-0.0461525	-0.0341147	-0.0261634		0.00648359	-0.0478504	-0.0346292	-0.0262413
WZ4002	Sell 210	75616	134080	176520	226620	72141	129080	163920	181710		0.122485	0.0694234	0.0277996	0.0217882			0.0900165	0.0962738	0.0768478	0.176415				0.162812	0.104126	0.0971953	0.215644		0.0727958	0.00785189	0.0203475	0.0392285		0.0829568	0.00843766	0.0209293	0.0401022
AR-A 014418	Sell 211	79460	133350	164040	215940	76146	124250	152710	164730		0.0778762	0.0744899	0.0965343	0.0678887			0.0437568	0.101194	0.142115	0.215228				0.116335	0.137648	0.158935	0.288938		0.072578	0.036454	0.0168206	0.0737098		0.0787075	0.039388	0.0186178	0.0790783
Combretastatin A4	Sell 212	3002	3560	3499	3555	2996	3058	2809	2745		0.965162	0.975292	0.980729	0.984655			0.963873	0.976005	0.981701	0.98708				0.965232	0.978776	0.984529	0.988151		0.00135866	0.0027712	0.002828	0.00107075		0.0389996	0.112158	0.146748	0.0697772
JNK Inhibitor V	Sell 213	99414	161690	202640	264780	93658	144670	179510	210280		-0.153688	-0.122203	-0.116059	-0.142931			-0.196375	-0.0898232	-0.0597528	0.0377335				-0.0868898	-0.00407607	0.0113319	0.0923203		0.109485	0.0857471	0.0710847	0.0545868		0.0949002	0.0764096	0.0636926	0.0477603
NU6027	Sell 214	94939	155060	197950	262360	94581	146510	180560	214690		-0.101756	-0.0761874	-0.0902282	-0.132485			-0.142522	-0.0451356	-0.0352254	0.0465283				-0.0976012	-0.0168465	0.0055489	0.0732844		0.0449206	0.0282891	0.0407743	0.0267561		0.0407718	0.0262864	0.0373998	0.023626
SecinH3	Sell 215	98469	158000	205920	276910	103180	156620	194720	238540		-0.142721	-0.0965924	-0.134124	-0.19529			-0.185003	-0.0649518	-0.0769063	-0.00634947				-0.197392	-0.0870145	-0.0724386	-0.0296648		-0.0123888	-0.0220627	0.00446771	-0.0233154		-0.0108415	-0.0201193	0.00393935	-0.019506
Streptozotocin (Zanosar)	Sell 216	96866	154960	201420	267720	94746	146620	183730	223630		-0.124118	-0.0754934	-0.10934	-0.155621			-0.165712	-0.0444616	-0.0533725	0.0270489				-0.099516	-0.01761	-0.0119102	0.0346946		0.0661958	0.0268517	0.0414624	0.00764568		0.0588869	0.0249668	0.0373757	0.00661608
ABT-888 (Veliparib)	Sell 217	94247	150930	195730	247410	91065	141730	178110	211940		-0.0937251	-0.0475233	-0.0780013	-0.0679524			-0.134194	-0.0172986	-0.0236154	0.10086				-0.0567984	0.0163289	0.0190425	0.0851548		0.0773956	0.0336275	0.0426579	-0.0157049		0.0707633	0.0321019	0.0395713	-0.0147056
AUY922 (NVP-AUY922)	Sell 218	5013	3993	3513	4214	5482	3884	3468	3712		0.941825	0.972287	0.980652	0.98181			0.939672	0.973086	0.981628	0.984685				0.936382	0.973043	0.9809	0.983977		-0.00329015	-4.31145e-05	-0.000728287	-0.000708389		-0.0565558	-0.00155574	-0.0376411	-0.0389442
BIBF1120 (Vargatef)	Sell 219	96638	156370	202060	271820	100990	154210	189150	232800		-0.121472	-0.0852794	-0.112864	-0.173319			-0.162968	-0.0539653	-0.0567196	0.0121487				-0.171977	-0.070288	-0.0417613	-0.00488796		-0.00900889	-0.0163227	0.0149582	-0.0170366		-0.00803309	-0.0150401	0.0134412	-0.01452
Celecoxib	Sell 220	88952	145580	188530	244140	95594	148030	180740	221660		-0.0322773	-0.0103919	-0.0383466	-0.0538374			-0.0704725	0.0187615	0.0140387	0.112744				-0.109357	-0.027396	0.00455753	0.0431982		-0.0388844	-0.0461575	-0.00948116	-0.0695455		-0.0376685	-0.0456827	-0.00913102	-0.0659926
Cyclophosphamide monohydrate	Sell 221	89782	146030	189940	248920	89982	143250	180510	213240		-0.0419093	-0.0135151	-0.0461123	-0.0744704			-0.080461	0.0157284	0.00666478	0.0953721				-0.0442303	0.00577938	0.00582428	0.0795434		0.0362307	-0.00994899	-0.000840497	-0.0158288		0.0347733	-0.00981632	-0.000803448	-0.0147317
Dorzolamide HCL	Sell 222	73208	117860	156000	184210	77790	120420	146860	166970		0.15043	0.181998	0.140815	0.204852			0.118995	0.2056	0.184162	0.330542				0.0972564	0.16423	0.191155	0.279269		-0.0217387	-0.0413698	0.00699294	-0.0512728		-0.0255878	-0.0505742	0.00813904	-0.0644821
GDC-0941	Sell 223	26736	30868	35909	41809	16398	18035	18680	20199		0.689732	0.785762	0.802228	0.81953			0.678252	0.791943	0.812206	0.848057				0.809703	0.874829	0.897118	0.91281		0.131451	0.0828854	0.0849126	0.0647532		0.423671	0.386884	0.429345	0.358803
GSK461364	Sell 224	5208	5572	4824	4471	6349	5921	4527	4087		0.939562	0.961328	0.973431	0.980701			0.937326	0.962444	0.974772	0.983751				0.926321	0.958906	0.975067	0.982358		-0.0110049	-0.00353805	0.000295349	-0.0013931		-0.182085	-0.0914881	0.0111165	-0.0721841
KU-55933	Sell 225	93195	149010	194650	260680	95439	149690	185540	219230		-0.0815168	-0.0341977	-0.0720531	-0.125233			-0.121534	-0.00435743	-0.0179673	0.0526338				-0.107558	-0.0389172	-0.0218789	0.0536873		0.0139758	-0.0345597	-0.00391166	0.00105356		0.0129224	-0.033417	-0.00364875	0.000936305
MLN2238	Sell 226	1482	2356	2921	3467	1399	2219	2806	3125		0.982802	0.983648	0.983912	0.985035			0.982165	0.98412	0.984724	0.9874				0.983765	0.984599	0.984546	0.986511		0.00159956	0.000479038	-0.000178262	-0.000889342		0.0930063	0.0292959	-0.0110806	-0.0594265
Neratinib (HKI-272)	Sell 227	88470	144100	187960	237900	91967	143650	181160	212780		-0.0266837	-0.000120012	-0.0352073	-0.0269023			-0.064672	0.028737	0.0170196	0.135421				-0.067266	0.00300319	0.00224434	0.081529		-0.00259399	-0.0257338	-0.0147753	-0.0538922		-0.00252657	-0.0257307	-0.0142728	-0.0524803
PCI-32765 (Ibrutinib)	Sell 228	42886	54346	49270	38955	31133	39975	37937	35994		0.502313	0.622814	0.728641	0.83185			0.483898	0.633697	0.742331	0.858429				0.638705	0.722555	0.791058	0.844631		0.154807	0.0888582	0.0487273	-0.0137984		0.311053	0.235582	0.179568	-0.0820601
R935788 (Fostamatinib disodium)	Sell 229	85478	144730	190110	237420	87181	142690	176540	194240		0.00803807	-0.0044925	-0.0470486	-0.0248303			-0.0286655	0.0244906	0.00577572	0.137166				-0.011725	0.00966603	0.0276894	0.161557		0.0169404	-0.0148246	0.0219137	0.0243919		0.0170777	-0.0147583	0.020929	0.0238009
Rucaparib (AG-014699 , PF-01367338)	Sell 230	82365	137430	172190	223710	82783	131330	159080	176510		0.0441641	0.0461728	0.0516475	0.0343493			0.00879722	0.0736941	0.0994925	0.186991				0.0393132	0.0885096	0.123852	0.238089		0.030516	0.0148155	0.0243595	0.0510989		0.031926	0.0155327	0.0256861	0.0529165
Sodium butyrate	Sell 231	92608	151600	195790	266280	88225	138510	173550	199440		-0.0747047	-0.0521734	-0.0783317	-0.149405			-0.11447	-0.0218146	-0.0239292	0.0322822				-0.0238405	0.0386771	0.0441571	0.139111		0.0906293	0.0604917	0.0680863	0.106829		0.0843295	0.0574921	0.0631404	0.0929431
TG101348 (SAR302503)	Sell 232	73317	128140	182590	230820	75211	126490	172260	213940		0.149165	0.11065	-0.00563151	0.00365877			0.117683	0.136311	0.0451033	0.161151				0.127185	0.122101	0.0512619	0.0765218		0.00950206	-0.0142091	0.00615862	-0.0846296		0.0111679	-0.015977	0.00612414	-0.0849403
Vandetanib (Zactima)	Sell 233	106520	168670	211950	259540	109940	167750	203180	241170		-0.236152	-0.170647	-0.167334	-0.120312			-0.281891	-0.13687	-0.108442	0.0567768				-0.275841	-0.164262	-0.119033	-0.0410173		0.0060501	-0.0273921	-0.0105913	-0.0977941		0.0048943	-0.0233991	-0.00907302	-0.0872918
YO-01027	Sell 234	91691	146770	194710	268030	88409	137370	180150	240360		-0.064063	-0.018651	-0.0723835	-0.156959			-0.103434	0.0107406	-0.018281	0.0259223				-0.0259758	0.0465893	0.00780701	-0.0375209		0.0774586	0.0358486	0.0260881	-0.0634432		0.0727951	0.0351923	0.0243272	-0.0548362
BD 1047	Sell 235	91076	149780	195390	281200	97492	150100	186510	241350		-0.056926	-0.0395418	-0.0761287	-0.213808			-0.0960333	-0.00954739	-0.0218373	-0.0219402				-0.131383	-0.0417628	-0.0272213	-0.0417943		-0.0353496	-0.0322154	-0.00538402	-0.019854		-0.0334457	-0.03099	-0.00500314	-0.0163568
Elacridar	Sell 236	76311	134730	181390	251540	82063	136850	174780	245890		0.11442	0.0649121	0.000977598	-0.0857797			0.0816527	0.0918926	0.051379	0.0858505				0.0476687	0.0501983	0.0373828	-0.0613913		-0.033984	-0.0416943	-0.0139962	-0.147242		-0.0383748	-0.0445887	-0.0140099	-0.135609
L-NNA	Sell 237	90249	144930	191850	259290	93738	141950	177720	223760		-0.0473288	-0.00588059	-0.0566318	-0.119233			-0.086081	0.0231426	-0.00332401	0.0576853				-0.0878182	0.014802	0.0211905	0.0341335		-0.00173726	-0.00834062	0.0245145	-0.0235519		-0.00165876	-0.00829186	0.0232006	-0.0210429
SANT-1	Sell 238	100670	153720	198920	268620	107830	151280	186060	242660		-0.168263	-0.0668872	-0.0955705	-0.159506			-0.21149	-0.0361038	-0.0402982	0.0237781				-0.251354	-0.0499525	-0.0247429	-0.0474489		-0.0398641	-0.0138487	0.0155553	-0.0712271		-0.0341225	-0.0129805	0.0141984	-0.0614288
SID 7969543	Sell 239	95984	152410	198720	266320	98188	148790	186390	243370		-0.113883	-0.0577952	-0.094469	-0.149578			-0.155098	-0.0272741	-0.0392523	0.0321368				-0.13946	-0.0326708	-0.0265604	-0.0505137		0.0156376	-0.00539665	0.0126919	-0.0826505		0.0140388	-0.00510179	0.0115964	-0.0718964
Ellagic acid	Sell 240	92787	148850	195430	264910	95165	145020	179470	216150		-0.076782	-0.0330872	-0.076349	-0.143492			-0.116624	-0.003279	-0.0220464	0.0372611				-0.104378	-0.00650523	0.0115522	0.0669823		0.0122456	-0.00322624	0.0335986	0.0297212		0.0113724	-0.00312291	0.0312154	0.0259916
ABT-263 (Navitoclax)	Sell 241	78941	52539	27319	24440	76285	58981	33436	22231		0.0838992	0.635355	0.849538	0.894504			0.0500026	0.645877	0.857129	0.91118				0.114722	0.590645	0.815848	0.904039		0.0647192	-0.0552317	-0.0412809	-0.00714063		0.0706463	-0.151467	-0.274361	-0.0676863
AR-42 (HDAC-42)	Sell 242	3476	5183	4818	4676	3356	4436	4004	3411		0.959661	0.964028	0.973464	0.979816			0.958169	0.965066	0.974803	0.983006				0.961054	0.969212	0.977948	0.985276		0.00288515	0.00414659	0.00314444	0.00226989		0.0715234	0.115272	0.118499	0.112459
BEZ235 (NVP-BEZ235)	Sell 243	12833	26688	45573	69591	14488	30150	47272	68576		0.851075	0.814773	0.749002	0.699608			0.845564	0.820118	0.761665	0.747092				0.831868	0.790745	0.739645	0.70399		-0.0136957	-0.0293723	-0.0220204	-0.0431019		-0.0919634	-0.158575	-0.0877316	-0.143486
Canagliflozin	Sell 244	89609	143220	188130	248240	92083	142400	176320	209800		-0.0399017	0.00598759	-0.0361436	-0.0715352			-0.078379	0.0346683	0.0161306	0.0978434				-0.0686122	0.0116788	0.0289011	0.0943922		0.00976688	-0.0229896	0.0127705	-0.00345116		0.00939212	-0.0231281	0.012325	-0.00322076
cx-4945 (Silmitasertib)	Sell 245	82410	139670	183860	242990	84353	136770	171680	194770		0.0436418	0.0306262	-0.0126262	-0.0488734			0.00825568	0.0585961	0.0384615	0.116923				0.0210936	0.0507535	0.0544563	0.15927		0.0128379	-0.00784251	0.0159948	0.0423467		0.0134237	-0.00809028	0.0157954	0.0403735
Entinostat (MS-275, SNDX-275)	Sell 246	14375	20047	22908	26122	12529	15810	16717	16700		0.83318	0.860865	0.873832	0.887244			0.827007	0.864879	0.880197	0.905067				0.854602	0.890271	0.90793	0.927914		0.0275951	0.0253922	0.0277322	0.0228468		0.165418	0.1825	0.219804	0.202621
Everolimus (RAD001)	Sell 247	22151	39192	60494	91398	24257	39072	53453	69148		0.74294	0.72799	0.666824	0.605478			0.733429	0.735838	0.683633	0.66784				0.7185	0.728822	0.705603	0.701521		-0.0149284	-0.0070156	0.02197	0.0336803		-0.0580738	-0.0257917	0.065941	0.0853699
GSK1120212 (Trametinib)	Sell 248	59365	96880	142440	175310	58715	97143	134730	155630		0.311076	0.327608	0.215498	0.243269			0.285585	0.347009	0.255077	0.362886				0.318619	0.325783	0.257962	0.328219		0.033034	-0.0212262	0.00288489	-0.0346678		0.0479502	-0.0315682	0.00367735	-0.0458126
Linifanib (ABT-869)	Sell 249	74711	123020	162940	212880	79549	128470	154930	173020		0.132988	0.146185	0.102593	0.0810973			0.100908	0.17082	0.147868	0.226349				0.0768434	0.108359	0.146709	0.253154		-0.0240641	-0.0624611	-0.00115901	0.0268051		-0.0277552	-0.0731552	-0.00129151	0.0291707
LY2603618 (IC-83)	Sell 250	66645	112810	143980	177610	65073	95777	113310	119190		0.226593	0.217047	0.207017	0.233341			0.197976	0.239638	0.247023	0.354528				0.244836	0.335264	0.375935	0.485513		0.0468597	0.0956259	0.128911	0.130985		0.0605886	0.122135	0.162565	0.170852
Motesanib Diphosphate	Sell 251	94427	154650	203070	289110	97540	148840	181790	210500		-0.095814	-0.0733418	-0.118427	-0.247952			-0.13636	-0.0423722	-0.0620016	-0.0506868				-0.13194	-0.0330178	-0.00122544	0.0913706		0.00442017	0.00935438	0.0607762	0.142057		0.00403369	0.00871519	0.0543407	0.113833
Pemetrexed	Sell 252	8170	7548	6280	5910	9194	7059	5508	4844		0.905188	0.947613	0.965412	0.974489			0.90168	0.949125	0.967157	0.978522				0.893305	0.951007	0.969664	0.979091		-0.00837527	0.00188235	0.00250689	0.000568923		-0.0883356	0.0359319	0.0724792	0.0223013
PHA-665752	Sell 253	99135	157580	202930	238430	111210	166530	204220	233130		-0.15045	-0.0936774	-0.117656	-0.02919			-0.193018	-0.062121	-0.0612694	0.133495				-0.290579	-0.155794	-0.124761	-0.00631241		-0.0975612	-0.0936735	-0.0634913	-0.139807		-0.0848027	-0.0856501	-0.0568076	-0.135842
RG108	Sell 254	92908	151060	193890	258230	99676	153290	193290	242800		-0.0781862	-0.0484256	-0.0678673	-0.114657			-0.11808	-0.0181748	-0.0139927	0.0615376				-0.156728	-0.0639028	-0.0645628	-0.0480532		-0.0386479	-0.045728	-0.0505701	-0.109591		-0.0358453	-0.0436159	-0.0473562	-0.098318
Sunitinib Malate (Sutent)	Sell 255	87182	144780	195020	279570	92995	146530	189890	239310		-0.0117366	-0.00483952	-0.0740909	-0.206772			-0.0491719	0.0241536	-0.0199023	-0.0160165				-0.0791958	-0.0169853	-0.0458369	-0.0329886		-0.0300239	-0.0411389	-0.0259347	-0.0169721		-0.0296757	-0.0409408	-0.0241457	-0.014064
Telatinib (BAY 57-9352)	Sell 256	93276	148760	194990	284800	98674	150910	190910	230360		-0.0824568	-0.0324625	-0.0739257	-0.229347			-0.122509	-0.00267238	-0.0197454	-0.0350234				-0.1451	-0.0473845	-0.0514547	0.00564438		-0.0225912	-0.0447122	-0.0317093	0.0406678		-0.0208703	-0.0433063	-0.0295266	0.0330808
TW-37	Sell 257	43253	63205	78368	88361	60898	87522	110990	120870		0.498054	0.561328	0.568381	0.618587			0.479482	0.573986	0.590156	0.678877				0.293286	0.392557	0.388712	0.478261		-0.186196	-0.181428	-0.201444	-0.200616		-0.370948	-0.413586	-0.466718	-0.525982
XAV-939	Sell 258	85250	132410	174560	254490	92610	134850	171630	217310		0.010684	0.0810139	0.0385945	-0.0985135			-0.0259216	0.10753	0.087098	0.0751296				-0.0747279	0.0640792	0.0547317	0.0619751		-0.0488063	-0.0434507	-0.0323663	-0.0131545		-0.0493334	-0.0472811	-0.0336656	-0.0119748
BML-277	Sell 259	99925	158610	198890	261570	110540	159440	186250	221830		-0.159618	-0.100826	-0.0954053	-0.129074			-0.202525	-0.0690634	-0.0401413	0.0493993				-0.282803	-0.106587	-0.0257893	0.0424644		-0.0802788	-0.0375233	0.014352	-0.00693497		-0.0692287	-0.0340865	0.013102	-0.00614217
cPEPCK inhibitor	Sell 260	87498	141830	186610	252910	93480	144700	183280	224160		-0.0154038	0.0156348	-0.027772	-0.0916934			-0.0529747	0.0440372	0.0240798	0.0808716				-0.0848242	-0.00428429	-0.00943175	0.0324069		-0.0318495	-0.0483215	-0.0335115	-0.0484647		-0.0313663	-0.049089	-0.032606	-0.0443941
JZL 184	Sell 261	88176	142190	185090	244830	90339	140360	178610	213840		-0.0232719	0.0131363	-0.0194005	-0.0568158			-0.0611339	0.0416107	0.032029	0.110236				-0.0483732	0.0258373	0.0162887	0.0769534		0.0127607	-0.0157734	-0.0157403	-0.0332826		0.0124705	-0.0159834	-0.0154407	-0.0314933
Oxamflatin	Sell 262	12858	27695	42425	69115	5047	7625	7681	9337		0.850784	0.807784	0.76634	0.701663			0.845263	0.81333	0.778129	0.748821				0.94143	0.947079	0.957696	0.959697		0.0961668	0.133749	0.179568	0.210875		0.644483	0.695826	0.7685	0.706835
SJ 172550	Sell 263	89327	144490	188200	259420	90206	141210	181640	223360		-0.0366291	-0.00282679	-0.0365291	-0.119794			-0.0749854	0.0261083	0.0157645	0.0572129				-0.0468298	0.0199379	-0.000399301	0.0358601		0.0281556	-0.00617037	-0.0161638	-0.0213528		0.0271607	-0.00615298	-0.0155942	-0.0190685
Pomalidomide	Sell 264	77912	108040	132290	160040	66107	87818	106310	122230		0.0958406	0.250153	0.2714	0.309183			0.0623858	0.271789	0.308159	0.418381				0.232836	0.390503	0.414488	0.472391		0.17045	0.118714	0.106329	0.0540098		0.188518	0.158318	0.145936	0.0781825
AEE788 (NVP-AEE788)	Sell 265	100500	169220	233630	304650	103940	161300	203480	250750		-0.16629	-0.174464	-0.286739	-0.315031			-0.209444	-0.140577	-0.221822	-0.107162				-0.206211	-0.119496	-0.120685	-0.0823697		0.00323307	0.021081	0.101137	0.0247928		0.0027721	0.0179495	0.0785995	0.0188534
Axitinib	Sell 266	85081	137040	183220	246280	89309	132460	160920	186330		0.0126452	0.0488796	-0.0091013	-0.0630748			-0.0238879	0.0763228	0.0418086	0.104966				-0.0364202	0.0806669	0.113718	0.195701		-0.0125324	0.00434414	0.0719095	0.0907347		-0.0126929	0.00456739	0.0712609	0.0853512
BIBR1532	Sell 267	87379	144030	191930	261130	89845	140020	177000	224600		-0.0140228	0.00036582	-0.0570724	-0.127175			-0.0515426	0.0292088	-0.00374239	0.0509984				-0.0426404	0.0281971	0.0251559	0.0305076		0.00890217	-0.00101172	0.0288983	-0.0204908		0.00877907	-0.00101209	0.0273381	-0.0181789
CEP33779	Sell 268	83755	137720	173190	208050	88232	135380	163310	183030		0.0280333	0.0441601	0.0461399	0.101946			-0.00793041	0.0717394	0.0942628	0.243902				-0.0239218	0.0604008	0.100555	0.209946		-0.0159914	-0.0113387	0.00629211	-0.0339566		-0.0164526	-0.0118625	0.00659647	-0.0378114
Cyclosporin A (Cyclosporine A)	Sell 269	80416	132750	178700	220150	88152	136270	167810	194860		0.066782	0.0786542	0.015793	0.0497161			0.032252	0.105238	0.065447	0.199928				-0.0229934	0.0542238	0.0757707	0.158881		-0.0552454	-0.0510145	0.0103238	-0.0410472		-0.0591988	-0.0553695	0.0104894	-0.0431947
Dovitinib (TKI-258)	Sell 270	80410	145690	193790	261320	81900	139610	176750	202370		0.0668516	-0.0111553	-0.0673166	-0.127995			0.0323242	0.01802	-0.0134697	0.0503079				0.0495603	0.0310426	0.0265328	0.126464		0.0172361	0.0130226	0.0400025	0.0761561		0.0184709	0.0128789	0.0374795	0.0675146
Gefitinib (Iressa)	Sell 271	98860	158130	210040	283950	104960	153400	188490	211410		-0.147258	-0.0974946	-0.156815	-0.225678			-0.189708	-0.0658281	-0.0984528	-0.0319343				-0.218048	-0.0646663	-0.0381263	0.0874426		-0.0283401	0.0011618	0.0603265	0.119377		-0.0247025	0.00105859	0.0521488	0.0973966
GSK690693	Sell 272	29790	33277	31649	32310	34821	38040	37848	37906		0.654291	0.769042	0.82569	0.860533			0.641499	0.775706	0.834484	0.882579				0.595906	0.735985	0.791549	0.836378		-0.0455926	-0.0397213	-0.0429356	-0.046201		-0.131881	-0.171985	-0.246318	-0.331268
KU-60019	Sell 273	92462	149350	195650	270970	92100	140790	175500	221910		-0.0730104	-0.0365574	-0.0775607	-0.16965			-0.112713	-0.0066491	-0.023197	0.0152377				-0.0688094	0.0228529	0.0334173	0.042119		0.0439034	0.029502	0.0566143	0.0268813		0.0409161	0.0284615	0.0525393	0.0229823
MLN8237 (Alisertib)	Sell 274	77452	125670	153810	164240	68070	104070	124230	125320		0.101179	0.127793	0.152877	0.291053			0.0679216	0.152959	0.195615	0.403117				0.210056	0.277707	0.315792	0.459053		0.142134	0.124748	0.120177	0.0559355		0.158134	0.143025	0.141864	0.0788994
Nilotinib (AMN-107)	Sell 275	87599	141420	190310	263090	98290	150110	197450	267670		-0.0165759	0.0184804	-0.0481501	-0.135636			-0.0541902	0.0468007	0.00472978	0.0438753				-0.140644	-0.0418322	-0.0874744	-0.155405		-0.0864535	-0.0886329	-0.0922041	-0.199281		-0.0850438	-0.0903017	-0.0879684	-0.175479
PD 0332991 HCl	Sell 276	89215	145480	196450	291650	95776	144970	183940	246310		-0.0353294	-0.00969784	-0.0819668	-0.258916			-0.0736375	0.0194355	-0.0273808	-0.0599177				-0.111469	-0.00615821	-0.0130668	-0.0632043		-0.0378314	-0.0255937	0.014314	-0.00328652		-0.0365405	-0.0253479	0.0132296	-0.0026106
Ranolazine (Ranexa)	Sell 277	89748	145610	195830	284960	93465	144070	184140	231800		-0.0415148	-0.0106001	-0.0785521	-0.230038			-0.0800518	0.0185593	-0.0241383	-0.0356049				-0.0846501	8.82017e-05	-0.0141683	-0.000571426		-0.0045983	-0.0184711	0.00997006	0.0350334		-0.00441501	-0.0182773	0.00924393	0.0284816
Ruxolitinib (INCB018424)	Sell 278	94175	151370	201630	260630	100460	146180	193800	259870		-0.0928896	-0.0505771	-0.110496	-0.125017			-0.133328	-0.0202643	-0.0544708	0.0528155				-0.165826	-0.0145562	-0.0673716	-0.121736		-0.0324987	0.00570814	-0.0129009	-0.174552		-0.0297365	0.00543334	-0.0116172	-0.155155
Sorafenib (Nexavar)	Sell 279	81447	119370	152530	212640	86199	118650	147240	198190		0.0548173	0.171518	0.159927	0.0821333			0.0198447	0.195422	0.202309	0.227221				-0.000329047	0.176515	0.189062	0.144507		-0.0201737	-0.0189075	-0.0132471	-0.0827142		-0.0213437	-0.0228218	-0.015769	-0.0901157
Trichostatin A (TSA)	Sell 280	1700	2463	3120	3849	1676	2478	2978	3729		0.980272	0.982906	0.982816	0.983386			0.979542	0.983399	0.983683	0.986012				0.98055	0.982802	0.983598	0.983904		0.00100848	-0.000597339	-8.48511e-05	-0.00210826		0.0511186	-0.0349436	-0.00493788	-0.126894
Vatalanib dihydrochloride (PTK787)	Sell 281	85525	137200	183470	259430	92416	140760	182220	243310		0.00749264	0.0477691	-0.0104782	-0.119837			-0.0292311	0.0752443	0.0405011	0.0571765				-0.0724766	0.0230611	-0.0035937	-0.0502547		-0.0432455	-0.0521832	-0.0440948	-0.107431		-0.043572	-0.054801	-0.0436376	-0.0959347
Zibotentan (ZD4054)	Sell 282	89173	145090	195800	264860	92319	141860	182330	242150		-0.034842	-0.00699107	-0.0783868	-0.143276			-0.0731321	0.0220642	-0.0239815	0.0374428				-0.0713509	0.0154266	-0.00419954	-0.0452475		0.00178118	-0.00663755	0.0197819	-0.0826903		0.00172121	-0.00659146	0.018344	-0.0723275
BI 78D3	Sell 283	86470	140620	192860	259540	54374	85611	115820	136910		-0.00347397	0.0240328	-0.0621945	-0.120312			-0.0406035	0.0521929	-0.00860604	0.0567768				0.368996	0.40582	0.362111	0.409024		0.4096	0.353628	0.370717	0.352247		0.408182	0.362336	0.34901	0.314419
ICI 182,780	Sell 284	101340	149750	194600	267030	109770	145820	175900	214120		-0.176039	-0.0393336	-0.0717777	-0.152643			-0.219553	-0.00934518	-0.0177058	0.0295565				-0.273868	-0.0120576	0.0312143	0.0757448		-0.0543146	-0.00271242	0.0489201	0.0461883		-0.0461844	-0.00260977	0.0456438	0.0400716
Lomeguatrib	Sell 285	88017	145670	200650	276750	92250	143480	177030	229450		-0.0214267	-0.0110165	-0.105099	-0.194599			-0.0592205	0.0181548	-0.0493456	-0.00576799				-0.0705502	0.00418307	0.0249907	0.00957242		-0.0113297	-0.0139718	0.0743364	0.0153404		-0.011092	-0.0138195	0.0672667	0.0128415
SANT-2	Sell 286	81627	128760	171210	226910	73541	105660	130720	147890		0.0527285	0.106347	0.0570449	0.0205364			0.0176785	0.132132	0.104618	0.175361				0.146566	0.266671	0.280047	0.361629		0.128887	0.13454	0.17543	0.186267		0.136061	0.15055	0.186042	0.190173
SK1-I	Sell 287	83866	137060	189190	253040	93488	146990	184110	212820		0.0267451	0.0487408	-0.0419816	-0.0922545			-0.00926622	0.076188	0.0105871	0.0803992				-0.084917	-0.0201779	-0.0140031	0.0813563		-0.0756508	-0.0963659	-0.0245901	0.000957137		-0.0777297	-0.101304	-0.0235994	0.000876295
FK-506 (Tacrolimus)	Sell 288	66650	87862	100110	103590	68436	91253	98310	98577		0.226535	0.390197	0.448635	0.552851			0.197916	0.407792	0.476452	0.623532				0.205808	0.366662	0.458548	0.57449		0.00789263	-0.04113	-0.0179031	-0.0490425		0.0102043	-0.0674481	-0.0324705	-0.109678
Anagrelide hydrochloride	Sell 289	80200	130280	166730	222940	81912	131400	163060	179800		0.0692886	0.0957971	0.0817189	0.037673			0.0348514	0.121887	0.128047	0.189789				0.0494211	0.0880238	0.101932	0.223888		0.0145697	-0.0338627	-0.0261151	0.0340992		0.0156543	-0.0374504	-0.0284391	0.0354341
AT-406	Sell 290	91255	149470	196060	244980	87834	137240	171580	194800		-0.0590033	-0.0373903	-0.0798188	-0.0574633			-0.0981874	-0.00745792	-0.0253412	0.109691				-0.019303	0.0474915	0.0550071	0.15914		0.0788844	0.0549495	0.0803483	0.0494492		0.0744893	0.0529689	0.074409	0.0467621
BI 2536	Sell 291	4013	3930	3388	3674	5360	6207	5386	4226		0.95343	0.972724	0.98134	0.984141			0.951706	0.973511	0.982282	0.986648				0.937798	0.956921	0.970336	0.981758		-0.0139086	-0.0165904	-0.0119456	-0.00488956		-0.298658	-0.608243	-0.640179	-0.308316
Irinotecan HCl Trihydrate (Campto)	Sell 292	13704	11331	7314	5632	13903	10306	6445	4715		0.840967	0.921358	0.959717	0.975689			0.835082	0.923627	0.96175	0.979532				0.838657	0.928472	0.964504	0.979648		0.00357501	0.00484486	0.00275382	0.000115444		0.0224796	0.0616063	0.0683625	0.0047487
CYC116	Sell 293	79833	143050	178450	173060	81388	139390	164470	145100		0.0735476	0.00716747	0.0171699	0.252981			0.039268	0.0358142	0.0667544	0.371063				0.055502	0.0325695	0.0941661	0.373672		0.016234	-0.00324463	0.0274117	0.00260826		0.0175228	-0.00326805	0.0278906	0.00349156
Disulfiram (Antabuse)	Sell 294	1622	2650	3464	4516	1655	2462	3239	3942		0.981177	0.981608	0.980922	0.980507			0.98048	0.982138	0.981884	0.983588				0.980794	0.982913	0.982161	0.982984		0.000313512	0.000774126	0.000276695	-0.000603659		0.0166557	0.0420899	0.0145031	-0.0309673
Evista (Raloxifene Hydrochloride)	Sell 295	91587	147790	200170	262220	95077	142120	190160	255830		-0.0628561	-0.0257303	-0.102455	-0.13188			-0.102183	0.00386562	-0.0468354	0.0470371				-0.103357	0.0136221	-0.047324	-0.104298		-0.00117434	0.00975648	-0.00048862	-0.151335		-0.00110489	0.00951174	-0.000443211	-0.133702
GSK1904529A	Sell 296	98258	147190	192480	265750	99321	141590	181160	254280		-0.140272	-0.021566	-0.0601016	-0.147118			-0.182463	0.00790974	-0.00661874	0.0342083				-0.152608	0.0173005	0.00224434	-0.097607		0.0298552	0.0093908	0.00886309	-0.131815		0.0261825	0.00919255	0.0083606	-0.11491
JNJ-7706621	Sell 297	60552	87953	109370	121100	47208	55614	61530	65054		0.297301	0.389566	0.397634	0.477268			0.271301	0.407179	0.428024	0.559897				0.452157	0.614013	0.661118	0.719193		0.180856	0.206834	0.233094	0.159296		0.257374	0.338832	0.386964	0.304737
LY294002	Sell 298	81199	134050	178860	243460	84714	131730	173800	221150		0.0576954	0.0696316	0.0149118	-0.0509022			0.0228292	0.096476	0.0646102	0.115215				0.0169042	0.0857335	0.0427802	0.0453996		-0.00592499	-0.0107425	-0.02183	-0.0698153		-0.00628776	-0.0115465	-0.0221604	-0.0664337
Mycophenolate mofetil (CellCept)	Sell 299	23549	29919	46753	75718	14998	15466	19924	28234		0.726717	0.792348	0.742503	0.673161			0.716605	0.79834	0.755494	0.724825				0.82595	0.892659	0.890267	0.878127		0.109345	0.094319	0.134772	0.153302		0.400116	0.454217	0.523395	0.469045
Pazopanib	Sell 300	78649	127730	171330	276610	86801	132570	168750	229850		0.0872878	0.113495	0.056384	-0.193995			0.0535166	0.139074	0.10399	-0.0052592				-0.00731518	0.0799035	0.0705936	0.00784581		-0.0608318	-0.0591706	-0.0333965	0.013105		-0.0666494	-0.0667459	-0.035392	0.0109758
PHA-793887	Sell 301	34921	30619	16195	9807	26506	20877	12632	7748		0.594746	0.78749	0.910805	0.957668			0.579751	0.793622	0.915304	0.964359				0.692401	0.855104	0.930428	0.966556		0.11265	0.0614823	0.0151236	0.00219624		0.277973	0.289315	0.169555	0.0518812
Roscovitine (Seliciclib, CYC202)	Sell 302	94171	146310	195000	276820	95259	141760	183220	234690		-0.0928431	-0.0154584	-0.0739808	-0.194902			-0.133279	0.0138411	-0.0197977	-0.00602239				-0.105469	0.0161207	-0.0091013	-0.0130462		0.0278101	0.00227955	0.0106964	-0.00702381		0.0254475	0.00224484	0.00995955	-0.00587815
TAE684 (NVP-TAE684)	Sell 303	50792	89751	122100	146040	66738	100800	122570	109950		0.410565	0.377087	0.327523	0.369614			0.388755	0.39506	0.36145	0.46926				0.225514	0.300402	0.324934	0.525398		-0.163242	-0.0946583	-0.0365155	0.0561379		-0.276946	-0.151961	-0.0543	0.0890532
Temozolomide	Sell 304	89219	138630	184500	255160	88016	126980	158680	186690		-0.0353758	0.0378443	-0.016151	-0.101406			-0.0736857	0.0656059	0.0351145	0.0726946				-0.0214151	0.118701	0.126055	0.194147		0.0522706	0.0530948	0.0909405	0.121453		0.0504846	0.0551831	0.0894951	0.110271
Ubenimex (Bestatin)	Sell 305	89872	147500	192040	252650	95795	145830	182490	219940		-0.0429538	-0.0237176	-0.0576783	-0.0905711			-0.0815441	0.00582027	-0.00431766	0.0818165				-0.111689	-0.012127	-0.00508076	0.0506226		-0.0301454	-0.0179473	-0.000763095	-0.0311939		-0.0289039	-0.0175315	-0.000721482	-0.0286033
Estradiol	Sell 306	81976	137830	182310	237210	79373	128770	162350	181760		0.0486784	0.0433967	-0.00408939	-0.0239238			0.0134786	0.070998	0.0465676	0.137929				0.0788859	0.106277	0.105842	0.215428		0.0654073	0.0352792	0.0592746	0.077499		0.0687541	0.0368796	0.0590331	0.0756882
C 646	Sell 307	87377	141530	185090	230610	83966	129580	164450	191280		-0.0139996	0.017717	-0.0194005	0.00456524			-0.0515185	0.0460593	0.032029	0.161915				0.0255847	0.100655	0.0942762	0.174334		0.0771032	0.0545962	0.0622473	0.0124198		0.0760387	0.0555809	0.0610626	0.0124768
DFMO	Sell 308	89338	144050	199650	256420	90293	136080	180970	214990		-0.0367568	0.000227011	-0.0995911	-0.106844			-0.0751178	0.029074	-0.0441159	0.0681155				-0.0478394	0.0555425	0.00329079	0.0719894		0.0272783	0.0264685	0.0474067	0.0038739		0.0263112	0.0264745	0.043113	0.00349995
ML 141	Sell 309	90861	143510	199710	261630	92928	137620	183000	216520		-0.054431	0.00397486	-0.0999215	-0.129333			-0.0934459	0.0327137	-0.0444297	0.0491813				-0.0784183	0.0448542	-0.00788963	0.0653851		0.0150277	0.0121405	0.0365401	0.0162039		0.0142519	0.0121889	0.0332206	0.0143482
PB 28 dihydrochloride	Sell 310	90410	146150	201660	262260	92103	139910	181600	225670		-0.0491972	-0.014348	-0.110661	-0.132053			-0.0880185	0.0149195	-0.0546277	0.0468917				-0.0688443	0.0289605	-0.000178997	0.0258889		0.0191742	0.014041	0.0544487	-0.0210028		0.0182751	0.0138424	0.0490237	-0.0185529
SKF 91488	Sell 311	88886	142710	194340	288420	94263	140290	185860	246980		-0.0315114	0.00952722	-0.0703457	-0.244973			-0.0696783	0.0381058	-0.016346	-0.0481792				-0.0939108	0.0263231	-0.0236413	-0.0660963		-0.0242325	-0.0117827	-0.0072953	-0.0179171		-0.0234923	-0.011896	-0.00681584	-0.0143916
Pimecrolimus	Sell 312	74201	102350	116010	131810	75857	97893	113840	128090		0.138906	0.289644	0.361064	0.431038			0.107045	0.31014	0.393299	0.520975				0.119689	0.320578	0.373016	0.447096		0.0126436	0.0104374	-0.0202833	-0.0738788		0.0146832	0.0146931	-0.0317454	-0.129848
Afatinib (BIBW2992)	Sell 313	85296	129840	171230	210760	96805	134690	172020	203590		0.0101502	0.0988509	0.0569347	0.0902483			-0.0264752	0.124852	0.104513	0.234054				-0.12341	0.0651897	0.0525837	0.121198		-0.0969352	-0.0596625	-0.0519293	-0.112856		-0.0979292	-0.0662072	-0.0550644	-0.124051
BAY 11-7082 (BAY 11-7821)	Sell 314	86617	131120	171030	239370	85638	116270	146380	179490		-0.00517989	0.0899671	0.0580363	-0.0332476			-0.0423725	0.116225	0.105559	0.130079				0.00618129	0.193033	0.193798	0.225226		0.0485538	0.0768082	0.0882394	0.0951474		0.0483036	0.0844015	0.0936761	0.0920858
Bicalutamide (Casodex)	Sell 315	90518	145040	192420	292300	92453	136670	177810	234000		-0.0504505	-0.00664404	-0.0597712	-0.261721			-0.0893182	0.0224012	-0.00630496	-0.06228				-0.072906	0.0514476	0.0206948	-0.0100678		0.0164122	0.0290464	0.0269997	0.0522122		0.015624	0.0288547	0.025477	0.0413817
CH5132799	Sell 316	55906	91862	120600	146790	67562	113310	141070	156150		0.351218	0.362436	0.335784	0.366377			0.327212	0.380832	0.369294	0.466534				0.215951	0.213577	0.223044	0.325974		-0.111261	-0.167255	-0.146251	-0.14056		-0.171492	-0.262334	-0.220185	-0.221835
Decitabine	Sell 317	104670	123280	114390	105610	74963	73522	66794	57132		-0.214683	0.14438	0.369986	0.544131			-0.259627	0.169068	0.401771	0.616191				0.130063	0.489724	0.632126	0.753388		0.389691	0.320656	0.230355	0.137197		0.320817	0.374764	0.365635	0.300958
Febuxostat (Uloric)	Sell 318	86052	137690	182340	281290	87516	133940	180550	245880		0.00137687	0.0443683	-0.00425462	-0.214196			-0.0355731	0.0719417	0.0464107	-0.0222673				-0.0156127	0.070395	0.00560398	-0.0613482		0.0199605	-0.00154661	-0.0408068	-0.0390808		0.019988	-0.00161842	-0.0406339	-0.0321866
GW 4064	Sell 319	86860	140590	185940	279890	88612	136500	177090	229040		-0.00799987	0.024241	-0.024082	-0.208153			-0.0452968	0.0523951	0.0275837	-0.0171794				-0.0283316	0.0526275	0.0246603	0.0113422		0.0169652	0.000232403	-0.00292345	0.0285216		0.0168306	0.000238176	-0.00285471	0.0236076
KX2-391	Sell 320	3112	4234	4563	4997	2726	3314	3519	3897		0.963886	0.970614	0.974869	0.97843			0.962549	0.971462	0.976137	0.98184				0.968365	0.976999	0.980619	0.983178		0.00581575	0.00553734	0.00448204	0.00133864		0.161037	0.188435	0.178346	0.0620612
Megestrol Acetate	Sell 321	79779	127980	172210	243280	82377	124320	164270	193840		0.0741743	0.11176	0.0515373	-0.0501252			0.0399179	0.137389	0.0993879	0.115869				0.0440248	0.137162	0.0952676	0.163284		0.00410695	-0.000226759	-0.00412032	0.047415		0.00443599	-0.00025529	-0.00434421	0.0451517
Nocodazole	Sell 322	3537	4823	5162	5421	2521	3129	3294	3645		0.958954	0.966526	0.97157	0.9766			0.957435	0.967492	0.973004	0.980299				0.970744	0.978283	0.981858	0.984266		0.0133093	0.0107913	0.00885386	0.00396731		0.32425	0.32238	0.311425	0.169544
PD0325901	Sell 323	73043	116730	163070	209630	72228	110850	147200	169280		0.152345	0.18984	0.101877	0.095126			0.120981	0.213216	0.147188	0.23816				0.161803	0.23065	0.189282	0.269298		0.040822	0.0174339	0.0420946	0.0311377		0.0481588	0.0215191	0.0468695	0.0344111
PIK-90	Sell 324	71939	125700	172220	224240	69640	118900	151360	167300		0.165157	0.127584	0.0514822	0.0320615			0.134267	0.152757	0.0993356	0.185064				0.191836	0.17478	0.166371	0.277845		0.0575696	0.0220229	0.067035	0.0927803		0.0689586	0.0252435	0.0706734	0.0958535
Salinomycin (Procoxacin)	Sell 325	59343	83084	83067	64543	53311	69756	71397	58009		0.311332	0.423359	0.542501	0.721398			0.28585	0.439997	0.565582	0.765437				0.381332	0.515861	0.606774	0.749602		0.095482	0.0758643	0.0411925	-0.0158346		0.138647	0.131562	0.0900383	-0.0568361
Sotrastaurin (AEB071)	Sell 326	46288	55362	55286	56490	36864	41909	45478	49044		0.462833	0.615762	0.695507	0.756159			0.442958	0.626849	0.710869	0.794703				0.572198	0.709132	0.749526	0.7883		0.12924	0.0822834	0.0386566	-0.00640325		0.240596	0.214147	0.126954	-0.02626
Triptolide	Sell 327	3533	4242	4043	4166	3043	3406	3432	3277		0.959	0.970559	0.977733	0.982017			0.957483	0.971408	0.978856	0.98486				0.964686	0.976361	0.981098	0.985855		0.00720343	0.00495273	0.00224174	0.000994859		0.175693	0.168223	0.100675	0.0553232
Vemurafenib (PLX4032)	Sell 328	99246	157460	210580	299050	98505	150860	191760	217770		-0.151738	-0.0928445	-0.159789	-0.290858			-0.194353	-0.0613121	-0.101277	-0.0868109				-0.143139	-0.0470375	-0.0561361	0.0599895		0.0512146	0.0142746	0.0451407	0.1468		0.0444672	0.0130619	0.0389215	0.113723
Zileuton	Sell 329	91937	145600	197010	259510	91119	140290	185800	216240		-0.0669178	-0.0105307	-0.085051	-0.120182			-0.106395	0.0186267	-0.0303094	0.0568858				-0.0574251	0.0263231	-0.0233109	0.0665938		0.0489698	0.00769648	0.00699854	0.00970796		0.0458983	0.00761627	0.00644996	0.00866641
BIBR 1532	Sell 330	88104	140790	192690	294890	93212	143780	185590	223960		-0.0224363	0.0228529	-0.0612582	-0.272901			-0.0602675	0.051047	-0.00771699	-0.0716926				-0.0817141	0.00210093	-0.0221543	0.0332702		-0.0214466	-0.0489461	-0.0144373	0.104963		-0.020976	-0.0500908	-0.013604	0.0824595
GANT 61	Sell 331	90612	141720	194690	306260	97658	144310	187190	234490		-0.0515414	0.0163983	-0.0722734	-0.32198			-0.0904494	0.0447786	-0.0181764	-0.113014				-0.133309	-0.00157751	-0.0309664	-0.0121829		-0.04286	-0.0463561	-0.01279	0.100831		-0.0407592	-0.047129	-0.0119279	0.0762725
LY 320135	Sell 332	87731	140320	191000	290270	94515	141030	179140	222210		-0.0181077	0.0261149	-0.0519504	-0.252959			-0.0557787	0.0542149	0.00112126	-0.0549025				-0.0968352	0.0211872	0.0133697	0.0408241		-0.0410566	-0.0330277	0.0122484	0.0957266		-0.0403263	-0.0339134	0.0116435	0.0764004
PF-4708671	Sell 333	80774	129380	177100	290190	86928	131690	169110	218540		0.0626274	0.102044	0.0246052	-0.252614			0.0279438	0.127953	0.0738145	-0.0546118				-0.008789	0.0860111	0.0686108	0.0566657		-0.0367328	-0.0419417	-0.00520368	0.111278		-0.0391869	-0.0467079	-0.00533495	0.0888363
SKI II	Sell 334	85513	133330	183340	261710	79648	109110	138530	167450		0.0076319	0.0746287	-0.00976221	-0.129679			-0.0290867	0.101329	0.041181	0.0488905				0.0756945	0.242727	0.237033	0.277197		0.104781	0.141398	0.195852	0.228307		0.105587	0.152801	0.193959	0.202099
Tofacitinib citrate (CP-690550 citrate)	Sell 335	87575	142450	190240	306450	95415	143160	181760	230880		-0.0162974	0.0113317	-0.0477646	-0.3228			-0.0539013	0.0398583	0.00509586	-0.113704				-0.10728	0.00640402	-0.00106021	0.00339978		-0.0533783	-0.0334543	-0.00615607	0.117104		-0.0525223	-0.0338377	-0.00587543	0.0885272
Anastrozole	Sell 336	85231	137460	184220	291680	95024	142300	184030	234940		0.0109045	0.0459646	-0.0146089	-0.259045			-0.025693	0.0734919	0.0365788	-0.0600268				-0.102742	0.0123728	-0.0135624	-0.0141253		-0.0770491	-0.0611191	-0.0501413	0.0459014		-0.0778986	-0.0640638	-0.0494193	0.0364573
AT7519	Sell 337	4016	5166	5087	5757	4525	5198	5302	5299		0.953395	0.964146	0.971983	0.97515			0.95167	0.96518	0.973396	0.979078				0.947488	0.963923	0.970799	0.977127		-0.00418245	-0.00125662	-0.00259762	-0.00195113		-0.0897421	-0.0350479	-0.0927153	-0.0785156
BI6727 (Volasertib)	Sell 338	3250	3578	3553	4118	7190	7726	6315	5220		0.962284	0.975167	0.980432	0.982225			0.960889	0.975884	0.981419	0.985034				0.916561	0.946378	0.96522	0.977468		-0.0443277	-0.0295055	-0.0161992	-0.0075666		-1.17531	-1.18816	-0.827822	-0.425677
CP-466722	Sell 339	81263	134990	181180	269710	86270	134730	170280	213790		0.0569526	0.0631076	0.00213419	-0.164211			0.022059	0.0901402	0.0524772	0.0198169				-0.00115299	0.0649121	0.062167	0.0771693		-0.023212	-0.0252281	0.00968974	0.0573524		-0.0246138	-0.0269274	0.00971046	0.0492629
Cyclopamine	Sell 340	85396	139040	188280	293520	90756	138410	174460	216170		0.00898967	0.0349987	-0.0369697	-0.266988			-0.0276787	0.0628424	0.0153461	-0.0667137				-0.0532125	0.0393712	0.0391452	0.0668959		-0.0255338	-0.0234712	0.0237991	0.13361		-0.0257655	-0.0243224	0.0229506	0.105455
Docetaxel (Taxotere)	Sell 341	3125	4010	4252	4639	2934	3367	3350	3580		0.963735	0.972169	0.976582	0.979976			0.962393	0.972972	0.977763	0.983141				0.965951	0.976631	0.98155	0.984547		0.00355838	0.00365969	0.00378638	0.00140593		0.098121	0.131496	0.161685	0.0702111
EX 527	Sell 342	83367	135200	181240	257770	90063	135760	174620	214830		0.032536	0.0616501	0.00180374	-0.112672			-0.00326112	0.0887248	0.0521634	0.0632093				-0.0451703	0.0577634	0.038264	0.0726801		-0.0419092	-0.0309613	-0.0138994	0.00947073		-0.0433186	-0.0329955	-0.0139246	0.00851171
GSK2126458	Sell 343	11210	9395	6998	6542	7967	6102	4305	4095		0.869909	0.934794	0.961458	0.971761			0.865096	0.936676	0.963402	0.976225				0.907544	0.957649	0.97629	0.982324		0.0424481	0.0209735	0.0128875	0.00609882		0.326296	0.321652	0.334374	0.215974
Ku-0063794	Sell 344	34280	74723	111020	137390	43456	85215	116080	131170		0.602185	0.481388	0.388547	0.406952			0.587465	0.496352	0.419395	0.500696				0.495698	0.408569	0.360679	0.433801		-0.0917668	-0.0877831	-0.0587167	-0.0668948		-0.230677	-0.169265	-0.0960281	-0.112798
Maraviroc	Sell 345	79044	133070	183460	259930	84011	127900	162520	185200		0.0827039	0.0764332	-0.0104231	-0.121995			0.048763	0.103081	0.0405534	0.0553594				0.0250624	0.112315	0.104906	0.200579		-0.0237006	0.00923403	0.0643525	0.145219		-0.0258375	0.00999822	0.0636886	0.12943
Mycophenolic (Mycophenolate)	Sell 346	19054	24555	39962	65704	20784	27341	48497	78327		0.778881	0.829577	0.779906	0.716387			0.770699	0.834494	0.791009	0.761218				0.758804	0.810241	0.732898	0.661899		-0.0118948	-0.0242534	-0.0581112	-0.0993185		-0.0537936	-0.142313	-0.264029	-0.35019
PCI-24781	Sell 347	2411	2182	2420	2721	1008	1583	1843	2111		0.972021	0.984856	0.986672	0.988255			0.970985	0.985293	0.987344	0.990111				0.988302	0.989013	0.98985	0.990888		0.0173169	0.00372037	0.00250546	0.000776496		0.618917	0.245665	0.187979	0.0661114
Phloretin (Dihydronaringenin)	Sell 348	87766	140940	197020	277520	94198	141010	184620	216480		-0.0185139	0.0218118	-0.0851061	-0.197923			-0.0561999	0.050036	-0.0303617	-0.00856634				-0.0931565	0.021326	-0.0168119	0.0655578		-0.0369566	-0.02871	0.0135498	0.0741241		-0.0362848	-0.0293502	0.0124871	0.0618772
Rosiglitazone (Avandia)	Sell 349	87240	141250	193670	286420	92648	138810	179730	213600		-0.0124097	0.0196603	-0.0666557	-0.23634			-0.0498698	0.0479465	-0.0128421	-0.0409108				-0.0751689	0.036595	0.0101202	0.0779894		-0.0252991	-0.0113515	0.0229623	0.1189		-0.024989	-0.0115792	0.0215274	0.0961711
SNS-314	Sell 350	72377	113940	141900	149390	68868	98352	117800	117070		0.160074	0.209204	0.218472	0.355154			0.128996	0.232021	0.257901	0.457085				0.200795	0.317392	0.351205	0.494664		0.0717996	0.0853706	0.0933044	0.0375788		0.0854832	0.107955	0.119387	0.0582756
Temsirolimus (Torisel)	Sell 351	22980	38961	58565	85655	30348	45978	63345	80783		0.73332	0.729593	0.677448	0.630268			0.723452	0.737395	0.693721	0.688712				0.647815	0.680892	0.651121	0.651298		-0.0756373	-0.0565034	-0.0425993	-0.0374138		-0.283626	-0.208957	-0.132069	-0.101192
Valproic acid sodium salt (Sodium valproate)	Sell 352	87328	140100	183790	261900	91345	135860	178530	216400		-0.013431	0.0276418	-0.0122406	-0.130499			-0.0509289	0.0556978	0.0388276	0.0482				-0.0600478	0.0570694	0.0167293	0.0659031		-0.00911889	0.0013716	-0.0220983	0.0177031		-0.00899804	0.00141059	-0.0218311	0.0156595
YM201636	Sell 353	69334	114780	160090	183870	72115	106760	141100	155350		0.195387	0.203374	0.118289	0.20632			0.165616	0.22636	0.162772	0.331778				0.163114	0.259037	0.222879	0.329427		-0.00250173	0.032677	0.0601063	-0.00235034		-0.00310924	0.0410193	0.0681701	-0.00296132
Bay 11-7085	Sell 354	52924	86362	117690	147160	41603	62681	84588	108250		0.385823	0.400608	0.351811	0.36478			0.363098	0.417903	0.384513	0.465189				0.517202	0.564965	0.534124	0.532736		0.154104	0.147062	0.149611	0.0675463		0.250911	0.245353	0.230814	0.106335
EBPC	Sell 355	83421	136470	183780	284170	91023	137180	170830	214700		0.0319093	0.0528357	-0.0121856	-0.226628			-0.00391097	0.0801647	0.0388799	-0.0327338				-0.056311	0.047908	0.0591378	0.0732412		-0.0524	-0.0322567	0.0202579	0.105975		-0.0541272	-0.0340561	0.020014	0.0863954
MRT-10	Sell 356	77660	124090	162040	221990	90086	129870	166160	202640		0.098765	0.138759	0.10755	0.0417737			0.0654185	0.163608	0.152574	0.193241				-0.0454372	0.0986427	0.0848582	0.125299		-0.110856	-0.0649657	-0.067716	-0.0679429		-0.123004	-0.0754326	-0.0758765	-0.0709048
PD 166285	Sell 357	24225	31001	40030	52285	3658	4004	3484	3612		0.718872	0.784839	0.779531	0.77431			0.70847	0.791047	0.790654	0.809985				0.957549	0.97221	0.980812	0.984409		0.24908	0.181163	0.190158	0.174423		0.886	0.841989	0.862515	0.772846
Src I1	Sell 358	82895	135220	175320	218850	95690	142110	173450	191230		0.0380135	0.0615113	0.0344087	0.0553276			0.00241906	0.0885899	0.0831235	0.204653				-0.110471	0.0136915	0.0447079	0.17455		-0.11289	-0.0748984	-0.0384156	-0.0301027		-0.117351	-0.0798075	-0.0397845	-0.0318657
Apatinib (YN968D1)	Sell 359	86230	140890	201160	296330	90245	135260	176190	215770		-0.000688798	0.0221589	-0.107908	-0.279117			-0.0377152	0.050373	-0.0520128	-0.0769259				-0.0472824	0.0612336	0.0296171	0.0686225		-0.00956716	0.0108606	0.0816299	0.145548		-0.00956057	0.0111067	0.0736793	0.113788
AG14361	Sell 360	82896	136020	183170	278720	83278	125810	160440	189220		0.0380019	0.0559589	-0.00882592	-0.203103			0.00240703	0.0831978	0.0420701	-0.0129274				0.0335688	0.126821	0.116362	0.183226		0.0311618	0.0436232	0.0742916	0.196154		0.0323928	0.046209	0.0736417	0.16304
Belinostat (PXD101)	Sell 361	3367	5257	4736	4794	3361	3592	2929	2814		0.960926	0.963514	0.973916	0.979307			0.959481	0.964567	0.975232	0.982578				0.960996	0.97507	0.983868	0.987853		0.00151539	0.0105031	0.00863627	0.0052757		0.038783	0.287867	0.331095	0.254945
BIIB021	Sell 362	5638	2961	2515	3002	4356	2205	2230	2524		0.934572	0.979449	0.986148	0.987042			0.932151	0.980042	0.986847	0.98909				0.949449	0.984696	0.987718	0.989105		0.0172984	0.00465403	0.000870841	1.49833e-05		0.264387	0.226466	0.0628694	0.00115627
CHIR-99021 (CT99021) HCl	Sell 363	75913	133260	206840	277200	85167	137390	179670	216350		0.119039	0.0751146	-0.139191	-0.196542			0.0864423	0.101801	-0.0817177	-0.00740339				0.0116472	0.0464505	0.0104507	0.0661189		-0.0747952	-0.0553503	0.0921683	0.0735223		-0.0849018	-0.0598456	0.0809069	0.0614457
Dexamethasone	Sell 364	46023	76104	115760	160860	49838	76892	107910	131720		0.465909	0.471803	0.362441	0.305643			0.446147	0.487044	0.394606	0.415401				0.421636	0.466334	0.405676	0.431427		-0.0245107	-0.0207094	0.0110693	0.016026		-0.0458924	-0.0392078	0.017362	0.0230804
Doxorubicin (Adriamycin)	Sell 365	2271	2493	2613	2871	1844	2068	2066	2357		0.973645	0.982697	0.985609	0.987607			0.97267	0.983197	0.986335	0.989566				0.978601	0.985647	0.988621	0.989826		0.00593043	0.00245046	0.0022866	0.000259762		0.225024	0.141624	0.158887	0.0209608
Fingolimod (FTY720)	Sell 366	84203	140760	180790	244900	88799	135240	165130	184650		0.0228343	0.0230611	0.00428215	-0.057118			-0.0133218	0.0512492	0.0545168	0.109982				-0.0305017	0.0613724	0.0905311	0.202953		-0.01718	0.0101232	0.0360142	0.0929713		-0.0175814	0.0103622	0.0361691	0.0879479
JNJ 26854165 (Serdemetan)	Sell 367	79730	127610	160700	234770	80316	116590	143350	164020		0.0747429	0.114328	0.11493	-0.0133915			0.0405075	0.139883	0.159582	0.146796				0.0679425	0.190812	0.210486	0.292003		0.0274349	0.0509291	0.0509043	0.145207		0.0296511	0.0575034	0.0575144	0.143288
LDE225 (NVP-LDE225, Erismodegib)	Sell 368	87385	137190	177390	272660	87925	122010	152770	187790		-0.0140924	0.0478386	0.023008	-0.176945			-0.0516148	0.0753118	0.0722979	0.00909593				-0.0203591	0.153195	0.158605	0.189399		0.0312557	0.077883	0.086307	0.180303		0.0308214	0.081796	0.0883395	0.153196
Melphalan	Sell 369	88001	142950	186380	270770	85857	131140	170710	212060		-0.021241	0.00786151	-0.0265053	-0.168787			-0.0590279	0.0364882	0.0252826	0.0159646				0.00363982	0.0898283	0.0597987	0.0846369		0.0626678	0.0533401	0.0345161	0.0686723		0.0613643	0.0537628	0.0336248	0.0587552
Palomid 529	Sell 370	88302	143620	188720	287820	94261	140810	179210	214230		-0.0247341	0.00321141	-0.0393931	-0.242383			-0.0626502	0.0319723	0.013045	-0.0459987				-0.0938876	0.0227141	0.0129842	0.07527		-0.0312373	-0.00925816	-6.08975e-05	0.121269		-0.0304834	-0.00928799	-5.85894e-05	0.0976097
PD153035 HCl	Sell 371	89256	144920	189560	284120	94766	138550	178100	219730		-0.0358052	-0.00581119	-0.0440194	-0.226412			-0.0741309	0.02321	0.00865207	-0.0325521				-0.0997481	0.0383995	0.0190976	0.0515291		-0.0256171	0.0151895	0.0104455	0.0840812		-0.0247316	0.0151018	0.0100051	0.0685587
PIK-93	Sell 372	60144	102300	136530	160470	49761	76759	104620	118460		0.302036	0.289991	0.248048	0.307327			0.276211	0.310477	0.285985	0.416818				0.42253	0.467257	0.423796	0.488664		0.146319	0.15678	0.137811	0.0718459		0.209637	0.220814	0.183271	0.103723
Sirtinol	Sell 373	85780	137080	186910	277110	86987	131060	164910	208330		0.0045334	0.048602	-0.0294243	-0.196153			-0.0322998	0.0760532	0.0225109	-0.00707631				-0.00947369	0.0903836	0.0917427	0.100738		0.0228261	0.0143304	0.0692319	0.107814		0.0229301	0.0150625	0.067253	0.0901338
SRT1720	Sell 374	78694	131420	180290	254890	74059	119500	162920	197740		0.0867656	0.087885	0.00703595	-0.10024			0.052975	0.114203	0.0571317	0.0736759				0.140554	0.170615	0.102703	0.14645		0.0875792	0.0564125	0.0455712	0.0727737		0.0959	0.0618481	0.0458941	0.0661435
Tivozanib (AV-951)	Sell 375	80750	130140	165280	213990	74975	112880	134420	146400		0.0629059	0.0967688	0.0897049	0.076306			0.0282326	0.12283	0.13563	0.222315				0.129924	0.216561	0.259669	0.36806		0.101692	0.0937309	0.124039	0.145745		0.108518	0.103773	0.136263	0.157785
Vinblastine	Sell 376	4999	5751	5213	5174	3439	3826	3536	3702		0.941987	0.960085	0.971289	0.977666			0.939841	0.961237	0.972737	0.981197				0.960091	0.973446	0.980525	0.98402		0.0202501	0.0122087	0.00778774	0.00282362		0.349063	0.305871	0.271245	0.126429
ZSTK474	Sell 377	48551	86608	118230	146570	61896	94005	121420	140530		0.436571	0.398901	0.348837	0.367326			0.415724	0.416245	0.381689	0.467334				0.281704	0.347562	0.331268	0.393398		-0.13402	-0.0686824	-0.0504208	-0.0739355		-0.237865	-0.114261	-0.077432	-0.116862
BIX 01294	Sell 378	85544	133050	169070	226120	74735	108500	133120	157670		0.00727215	0.076572	0.0688312	0.0239465			-0.0294597	0.103216	0.115809	0.178232				0.132709	0.24696	0.266829	0.319413		0.162169	0.143744	0.15102	0.141181		0.163357	0.155664	0.162183	0.144644
GSK 264220A	Sell 379	87264	142520	202860	289320	93718	141860	181610	228080		-0.0126882	0.0108459	-0.11727	-0.248858			-0.0501587	0.0393865	-0.0609034	-0.05145				-0.0875861	0.0154266	-0.000234073	0.0154861		-0.0374275	-0.0239599	0.0606693	0.0669361		-0.0369585	-0.0242226	0.0543013	0.0535978
LY 333531	Sell 380	61041	100020	140450	174030	47583	74868	98447	118050		0.291627	0.305815	0.226458	0.248794			0.265416	0.325845	0.265484	0.367538				0.447805	0.480382	0.457794	0.490434		0.182389	0.154537	0.19231	0.122896		0.257476	0.222616	0.248609	0.163598
PIM-1 Inhibitor 2	Sell 381	75720	124920	168150	229090	77078	114120	147370	173130		0.121278	0.132998	0.0738981	0.0111264			0.088765	0.158014	0.120621	0.167439				0.105519	0.207955	0.188346	0.252679		0.0167541	0.0499409	0.0677253	0.0852408		0.0190665	0.0576018	0.0731294	0.0861999
STAT5 Inhibitor	Sell 382	77012	126630	174280	244850	82486	121340	161530	190270		0.106285	0.12113	0.0401366	-0.0569021			0.0732167	0.146488	0.0885624	0.110163				0.0427599	0.157845	0.110358	0.178694		-0.0304568	0.0113565	0.021796	0.0685307		-0.0340789	0.0129217	0.0227074	0.0648411
Azithromycin (Zithromax)	Sell 383	79093	128230	171900	238790	80344	119820	151970	179720		0.0821352	0.110025	0.0532447	-0.030744			0.0481734	0.135704	0.101009	0.132187				0.0676175	0.168394	0.163011	0.224233		0.0194442	0.0326904	0.0620019	0.0920467		0.0211841	0.0367318	0.0654888	0.0893013
Doxercalciferol (Hectorol)	Sell 384	77054	125120	154900	202060	80003	118740	148560	165190		0.105798	0.13161	0.146874	0.127802			0.0727112	0.156666	0.189915	0.265671				0.0715748	0.17589	0.181792	0.286953		-0.00113645	0.019224	-0.00812268	0.0212813		-0.00127091	0.0221375	-0.00952107	0.0243996
	Control wells location
control (no drug)	D12	92349	151470	196920	260390	88860	143090	168270	203520															Effect of 177Lu-lilotomab alone in each control well
"	E4	96579	154370	202180	276610	94679	150230	186500	232450															0.0377806	0.0553245	0.145491	0.218403
"	H12	91277	148810	192550	270190	97730	150570	192950	276750															0.019673	0.0268187	0.0775547	0.159647
"	I7	92650	152440	207260	308450	97242	150390	193490	257050															-0.0706969	-0.0118272	-0.00207738	-0.0242792
"	I18	86204	144320	193560	280930	81017	128360	158810	185350															-0.0495629	0.0134479	0.0664383	0.16664
"	I22	81136	133490	166120	226310	71619	114570	143940	161270															0.0601712	0.110588	0.179531	0.340227
"	L4	86053	144780	196650	268690	93028	143580	173860	202850															0.117297	0.141733	0.133518	0.287393
"	M15	81129	136290	179090	260770	85095	129290	164860	202880															-0.0810547	0.00828844	0.115891	0.245041
"																								-0.0488851	0.0513611	0.0794573	0.221996
"	C3	93941	153480	195300	241950	91901	146040	179840	193330
"	C4	97953	155240	190510	245870	94708	149740	181880	199490															0.0217158	0.0484754	0.0791603	0.200951
"	C5	98662	155230	192110	243690	95780	151840	183610	208650															0.0331281	0.035429	0.0452995	0.188636
"	C6	98859	155600	191680	247710	99041	156590	190240	219930															0.0292108	0.0218386	0.0442455	0.143789
"	C7	98234	158340	196730	238970	98677	156140	189120	218590															-0.00184101	-0.00636247	0.00751252	0.112147
"	C8	98970	160910	201500	257160	106040	166030	200510	230700															-0.00450964	0.0138942	0.0386825	0.0852827
"	C9	90357	154920	183900	237720	103230	163320	193400	220710															-0.0714358	-0.031819	0.00491315	0.102893
"	C10	90237	152150	187180	236790	98881	156040	189110	214360															-0.142468	-0.0542215	-0.0516585	0.0715548
"	C11	94777	155350	190450	239770	96421	155290	186510	211260															-0.0957922	-0.0255669	-0.0103109	0.0947253
"	C12	93982	153580	188970	245630	94693	152330	181330	206630															-0.017346	0.000386225	0.0206878	0.118906
"	C13	87502	146280	173710	232780	89978	146820	178100	202670															-0.00756528	0.00813908	0.0404297	0.158775
"	C14	90522	151320	185320	243790	97723	156100	186720	212850															-0.0282965	-0.00369155	-0.025272	0.12935
"	C15	86973	147050	178310	227910	90065	147300	177460	201190															-0.0795497	-0.0315887	-0.0075545	0.126913
"	C16	88500	149530	180610	221010	94428	150650	182800	201820															-0.0355513	-0.0017001	0.00476698	0.117239
"	C17	93306	155110	189780	235560	94260	149890	184980	205670															-0.0669831	-0.00749014	-0.0121256	0.0868287
"	C18	88896	147860	179220	226370	92738	149730	179450	197190															-0.0102244	0.0336535	0.0252924	0.126889
"	C19	87806	147530	183300	235360	91890	148480	183250	202410															-0.043219	-0.0126471	-0.00128334	0.128904
"	C20	86811	145440	178880	231780	90758	147060	180210	200390															-0.0465116	-0.00643937	0.000272777	0.139998
"	C21	87048	145250	181110	234860	84346	135610	169340	195720															-0.0454666	-0.0111386	-0.00743515	0.13543
"	C22	83466	138500	168710	221800	79469	131170	160260	174790															0.0310403	0.0663683	0.0649881	0.166652
"	N3	79527	136780	170400	213130	82963	127430	152650	165980															0.0478878	0.0529242	0.0500859	0.211948
"	N4	81770	140590	175920	221890	81803	125810	155490	169240															-0.0432055	0.0683579	0.104167	0.221226
"	N5	81794	140990	168180	231390	90591	138090	166610	180780															-0.000403571	0.105128	0.116132	0.23728
"	N6	84847	144510	173310	216290	89187	137010	168770	185010															-0.107551	0.0205688	0.00933524	0.218722
"	N7	82924	141460	173140	216760	89380	136220	164890	180120															-0.0511509	0.0518995	0.0261958	0.144621
"	N8	80537	142330	181360	217170	92184	141890	172150	187300															-0.0778544	0.0370423	0.0476493	0.169035
"	N9	81624	140420	177910	212780	82590	129940	163720	176880															-0.144617	0.00309141	0.050783	0.137542
"	N10	83395	142830	173420	216720	86019	133320	165970	178750															-0.0118348	0.0746332	0.0797594	0.168719
"	N11	78643	135790	176480	210810	81870	127410	160810	174510															-0.0314647	0.0665827	0.0429593	0.175203
"	N12	77640	133930	172920	207170	84913	129850	163810	174270															-0.0410335	0.0617129	0.0887919	0.172193
"	N13	76606	129220	167520	205200	83538	127430	160220	173100															-0.0936759	0.0304637	0.0526833	0.158807
"	N14	72783	127700	167780	203610	83881	129960	163120	174920															-0.090489	0.0138523	0.0435769	0.156433
"	N15	74999	129620	170440	212230	82404	126570	158530	172640															-0.152481	-0.0176977	0.0277745	0.140907
"	N16	80196	134840	177520	226950	82907	126120	159810	175020															-0.0987346	0.0235303	0.069878	0.186543
"	N17	85951	142860	188070	236400	86244	133540	171210	185600															-0.0338047	0.0646692	0.0997634	0.228817
"	N18	82502	136120	179230	226450	85631	131000	166310	186840															-0.00340892	0.0652387	0.0896475	0.21489
"	N19	78179	137080	181710	224100	83826	127900	160600	181750															-0.0379264	0.0376139	0.0720861	0.174917
"	N20	79682	132700	166260	215530	87929	126860	162460	178300															-0.0722317	0.0669682	0.116174	0.188978
"	N21	76789	131640	169380	209510	81927	122500	158360	172570															-0.103499	0.044009	0.0228558	0.172737
"	N22	71624	119920	152680	182480	75150	111320	139260	148240															-0.0669106	0.0694318	0.0650608	0.176316
																								-0.0492293	0.0717145	0.0878963	0.187637
	Mean controls	86170.6	144083	181568	231668	89359	139925	172407	195048
																						STDEV (177Lu-lilotomab alone):		0.0554352	0.0404044	0.0483683	0.0591554
	Mean effect of Betalutin alone (F̅b)=1-(〖averageRLU〗_(177Lu-lilotomab)/〖averageRLU〗_control )					-0.037001	0.0288535	0.0504507	0.158071													2xSTDEV (177Lu-lilotomab alone)		0.11087	0.0808088	0.0967366	0.118311
